# Supplementary material for: XRN2 Autoregulation and Control of Polycistronic Gene Expresssion in Caenorhabditis elegans
Source: PLoS Genet. 2016 Sep 15;12(9):e1006313. doi: 10.1371/journal.pgen.1006313 (PMC5025045; doi:10.1371/journal.pgen.1006313)
Supplement: S1 Table — (XLSX) [file pgen.1006313.s007.xlsx]

## Sheet: RNA quantification data
S1 Table. RNA quantification data
Fig 2D
Target	Genotype	Temperature	Exp1	Exp2	Exp3	Mean	SEM
xrn-2 mRNA	bpnt-1(+)	20℃	1	1	1	1	0
xrn-2 mRNA	bpnt-1(xe22)	20℃	1.21569	1.42946	1.6423	1.42915	0.123151
pre-xrn-2 mRNA (not trans-spliced)	bpnt-1(+)	20℃	1	1	1	1	0
pre-xrn-2 mRNA (not trans-spliced)	bpnt-1(xe22)	20℃	1.84908	1.94162	1.55204	1.78091	0.117513
pre-xrn-2 mRNA (not cis-spliced)	bpnt-1(+)	20℃	1	1	1	1	0
pre-xrn-2 mRNA (not cis-spliced)	bpnt-1(xe22)	20℃	1.88751	1.82817	1.62651	1.78073	0.078989
rpl-43 mRNA	bpnt-1(+)	20℃	1	1	1	1	0
rpl-43 mRNA	bpnt-1(xe22)	20℃	1.06272	1.08492	0.999506	1.04905	0.0255875
pre-rpl-43 mRNA	bpnt-1(+)	20℃	1	1	1	1	0
pre-rpl-43 mRNA	bpnt-1(xe22)	20℃	1.31366	1.2833	0.909616	1.16886	0.129917
Fig 5A
Target	Treatment	Temperature	Exp1	Exp2	Exp3	Mean	SEM
ran-4 mRNA	Mock	20℃	1	1	1	1	0
ran-4 mRNA	xrn-2(RNAi)	20℃	0.950001	1.08953	1.06198	1.03384	0.0426668
R05D11.5 mRNA	Mock	20℃	1	1	1	1	0
R05D11.5 mRNA	xrn-2(RNAi)	20℃	0.906743	1.2533	1.41067	1.19024	0.14885
Fig 6E
Target	Genotype	Temperature	Exp
act-1 mRNA	xrn-2(+)	23℃	1
act-1 mRNA	xrn-2(xe34)	23℃	0.956222
act-1 mRNA	xrn-2(+)	26℃	1
act-1 mRNA	xrn-2(xe34)	26℃	1.02891
Fig 6F
Target	Genotype	Temperature	Exp1	Exp2	Exp3	Mean	SEM
rpl-43 mRNA	xrn-2(+)	23℃	1	1	1	1	0
rpl-43 mRNA	xrn-2(xe34)	23℃	0.976911	0.973345	1.04554	0.9986	0.0234948
xrn-2 mRNA	xrn-2(+)	23℃	1	1	1	1	0
xrn-2 mRNA	xrn-2(xe34)	23℃	1.29822	1.44938	1.32859	1.35873	0.0461643
SL1-xrn-2 mRNA	xrn-2(+)	23℃	1	1	1	1	0
SL1-xrn-2 mRNA	xrn-2(xe34)	23℃	6.584	6.40851	6.31783	6.43678	0.0781245
SL2-xrn-2 mRNA	xrn-2(+)	23℃	1	1	1	1	0
SL2-xrn-2 mRNA	xrn-2(xe34)	23℃	0.674885	0.674025	0.783562	0.710824	0.0363697
rpl-43 mRNA	xrn-2(+)	26℃	1	1	1	1	0
rpl-43 mRNA	xrn-2(xe34)	26℃	1.45086	1.0451	1.21902	1.23833	0.117531
xrn-2 mRNA	xrn-2(+)	26℃	1	1	1	1	0
xrn-2 mRNA	xrn-2(xe34)	26℃	3.54123	3.26922	3.82688	3.54578	0.160999
SL1-xrn-2 mRNA	xrn-2(+)	26℃	1	1	1	1	0
SL1-xrn-2 mRNA	xrn-2(xe34)	26℃	28.2974	21.4791	24.6356	24.8041	1.97008
SL2-xrn-2 mRNA	xrn-2(+)	26℃	1	1	1	1	0
SL2-xrn-2 mRNA	xrn-2(xe34)	26℃	0.547978	0.323966	0.425771	0.432572	0.0647558
Fig 7B
Target	Treatment	Temperature	Exp1	Exp2	Exp3	Mean	SEM
cri-3 mRNA	Mock	20℃	1	1	1	1	0
cri-3 mRNA	xrn-2(RNAi)	20℃	0.90565	0.923544	0.610409	0.813201	0.101528
clpf-1 mRNA	Mock	20℃	1	1	1	1	0
clpf-1 mRNA	xrn-2(RNAi)	20℃	2.26826	2.00795	2.93313	2.40312	0.275458
SL1-clpf-1 mRNA	Mock	20℃	1	1	1	1	0
SL1-clpf-1 mRNA	xrn-2(RNAi)	20℃	5.39784	5.05501	13.2002	7.88433	2.65975
SL2-clpf-1 mRNA	Mock	20℃	1	1	1	1	0
SL2-clpf-1 mRNA	xrn-2(RNAi)	20℃	1.95737	1.85509	2.45677	2.08974	0.185873
S4 Figure
Target	Genotype	Temperature	Exp1	Exp2	Exp3	Mean	SEM
cri-3 mRNA	xrn-2(+)	26℃	1	1	1	1	0
cri-3 mRNA	xrn-2(xe34)	26℃	0.860293	0.924184	1.12623	0.970237	0.0801491
clpf-1 mRNA	xrn-2(+)	26℃	1	1	1	1	0
clpf-1 mRNA	xrn-2(xe34)	26℃	3.88853	4.69534	4.4049	4.32959	0.235928
SL1-clpf-1 mRNA	xrn-2(+)	26℃	1	1	1	1	0
SL1-clpf-1 mRNA	xrn-2(xe34)	26℃	29.8475	30.5052	29.8935	30.082	0.211979
SL2-clpf-1 mRNA	xrn-2(+)	26℃	1	1	1	1	0
SL2-clpf-1 mRNA	xrn-2(xe34)	26℃	1.3391	1.30639	1.69407	1.44652	0.124137
