# Supplementary material for: XRN2 Autoregulation and Control of Polycistronic Gene Expresssion in Caenorhabditis elegans
Source: PLoS Genet. 2016 Sep 15;12(9):e1006313. doi: 10.1371/journal.pgen.1006313 (PMC5025045; doi:10.1371/journal.pgen.1006313)
Supplement: S2 Table — See Materials and Methods. ICR lengths were determined based on annotated transcript start and end positions, which may not always be accurate, as reflected in negative numbers. (XLSX) [file pgen.1006313.s008.xlsx]

## Sheet: Sheet1
S2 Table. Operon gene expression analysis
Red: above cut-off
expr: expression
fc: fold change
Red: above cut-off
ICR length < 150 bp
Operon_ID	First_WormbaseID	First_gene	Second_WormbaseID	Second_gene	ICR_length (bp)	First_expr_mock_rep1	First_expr_RNAi_rep1	First_fc_rep1	Second_expr_mock_rep1	Second_expr_RNAi_rep1	Second_fc_rep1	Second_fc_minus_first_fc_rep1	First_expr_mock_rep2	First_expr_RNAi_rep2	First_fc_rep2	Second_expr_mock_rep2	Second_expr_RNAi_rep2	Second_fc_rep2	Second_fc_minus_first_fc_rep2
CEOP4629	WBGene00185091	F02H6.71	WBGene00008537	F02H6.4	8054	3	3.15043	0.150426	4.19872	6.50211	2.30339	2.15297	3	3.16723	0.167233	7.44575	7.56906	0.123314	-0.0439187
CEOP3392	WBGene00003162	mdh-2	WBGene00002889	let-765	5079	15.3124	14.6795	-0.632846	11.9997	13.015	1.01529	1.64814	15.1607	14.0652	-1.09552	12.8406	13.4484	0.607836	1.70336
CEOP2753	WBGene00021597	spsb-1	WBGene00021596	spsb-2	3634	9.50618	9.86692	0.360749	6.53878	8.9844	2.44562	2.08487	10.3264	10.7264	0.400045	9.85472	10.4331	0.578385	0.17834
CEOP1903	WBGene00001427	fkb-2	WBGene00003989	pfn-1	2709	13.1228	13.152	0.0291569	11.7461	13.017	1.27088	1.24172	12.8551	12.7351	-0.119988	12.8606	13.2905	0.429878	0.549866
CEOP4623	WBGene00005015	spt-5	WBGene00010667	K08E4.3	1655	13.3889	13.4393	0.0503889	8.70863	10.1553	1.44666	1.39627	13.1671	13.7747	0.607541	7.98556	10.26	2.27443	1.66689
CEOP4617	WBGene00021088	W08E12.7	WBGene00021087	W08E12.6	1447	14.7152	15.0895	0.374232	3.72044	5.54485	1.82441	1.45018	15.1871	15.0417	-0.145377	3.5918	6.1877	2.59589	2.74127
CEOPX148	WBGene00044004	C24A8.6	WBGene00016039	C24A8.5	1162	3	3	0	4.11492	5.24382	1.1289	1.1289	3	3	0	4.59861	5.43949	0.840874	0.840874
CEOP1128	WBGene00016837	C50F2.3	WBGene00016836	C50F2.2	1073	12.0048	12.4774	0.472566	9.5205	11.0857	1.56525	1.09268	11.9887	12.5727	0.584045	10.9474	11.3004	0.353024	-0.231021
CEOP3568	WBGene00011300	R107.5	WBGene00011299	ikke-1	897	11.9997	11.4336	-0.566119	10.9208	12.0197	1.09894	1.66506	11.0952	11.6041	0.50893	11.5721	12.6961	1.12399	0.61506
CEOP5512	WBGene00001043	dnj-25	WBGene00012319	ipla-3	677	11.6983	11.8894	0.191093	10.8936	12.2587	1.36519	1.1741	11.5503	12.1636	0.613307	11.4711	12.6029	1.13186	0.51855
CEOP4684	WBGene00021420	trap-3	WBGene00021419	eri-5	435	14.2696	13.5839	-0.685725	8.2837	9.55417	1.27047	1.95619	13.5962	12.9929	-0.603251	9.19757	10.2378	1.04027	1.64352
CEOP5346	WBGene00000228	atn-1	WBGene00012242	srt-39	433	14.2015	14.1679	-0.0336883	4.79127	6.02561	1.23435	1.26804	14.1393	13.7727	-0.366626	4.71461	6.88412	2.1695	2.53613
CEOP3842	WBGene00010478	K01G5.5	WBGene00010477	enu-3.6	382	14.1612	14.5811	0.419834	7.71477	9.2217	1.50693	1.0871	14.5464	14.5536	0.0071834	8.72048	9.17559	0.455115	0.447932
CEOP3809	WBGene00016684	C45G9.13	WBGene00044409	C45G9.14	335	8.06667	8.1366	0.0699266	3.33236	6.93419	3.60183	3.53191	7.58943	8.42736	0.83793	3.17221	7.29874	4.12653	3.2886
CEOP4606	WBGene00010888	dlc-2	WBGene00000703	col-129	329	9.04781	9.24488	0.197069	7.87619	11.7865	3.91033	3.71326	9.51005	8.97878	-0.531266	17.4642	14.3238	-3.14032	-2.60906
CEOPX175	WBGene00015779	lrch-1	WBGene00015782	C14F11.7	203	10.1225	9.94105	-0.181457	3.93112	5.20995	1.27883	1.46029	9.32623	10.4746	1.14834	4.33422	6.08696	1.75274	0.604405
CEOP1935	WBGene00019399	K04F10.7	WBGene00022586	ZC308.4	189	10.7192	10.4482	-0.270959	6.0451	8.40705	2.36195	2.63291	10.3986	10.4009	0.00234381	9.53591	10.0973	0.56139	0.559046
CEOP4535	WBGene00004424	rpl-12	WBGene00006466	tag-115	172	16.5377	16.5912	0.053589	9.13549	10.2635	1.12798	1.0744	16.4563	16.3112	-0.145089	10.1301	10.428	0.297856	0.442945
CEOPX084	WBGene00001617	glr-6	WBGene00018259	F41B4.3	130	9.06745	8.42561	-0.641839	7.46691	8.7184	1.25149	1.89333	8.53962	8.27542	-0.264203	6.6037	8.13109	1.5274	1.7916
CEOP3548	WBGene00018422	F44E2.9	WBGene00018421	F44E2.8	122	10.2097	9.53378	-0.6759	11.2589	12.3762	1.11737	1.79327	9.25856	9.37248	0.113919	12.0497	12.4712	0.421549	0.30763
CEOP2741	WBGene00001208	egl-44	WBGene00017894	F28B12.1	117	11.1637	11.8814	0.717672	7.53298	10.9037	3.37076	2.65309	11.0196	11.6222	0.602562	6.1881	9.744	3.5559	2.95334
CEOP1080	WBGene00021843	Y54E10BR.4	WBGene00021842	Y54E10BR.3	114	11.6044	12.1729	0.568461	10.3583	12.0848	1.72653	1.15807	11.5595	12.1443	0.584768	10.7926	11.7558	0.963121	0.378353
CEOP3834	WBGene00021697	Y48G9A.3	WBGene00016524	C39B5.6	97	13.0433	13.8013	0.758066	9.475	11.4942	2.01918	1.26112	13.4455	14.2373	0.791825	9.67128	11.3534	1.68213	0.890309
CEOP4232	WBGene00017993	cec-5	WBGene00017992	F32E10.5	70	12.399	12.5635	0.164515	9.14872	10.3775	1.22879	1.06428	12.2247	12.5058	0.281122	9.75495	10.9422	1.18724	0.90612
CEOP3108	WBGene00010303	cri-3	WBGene00010304	clpf-1	68	13.6746	12.9725	-0.702057	10.2285	11.7316	1.50314	2.20519	13.1888	12.5981	-0.590643	10.4455	11.0235	0.577958	1.1686
CEOP5168	WBGene00016496	C37C3.2	WBGene00016495	C37C3.1	26	14.3495	14.3304	-0.0191083	9.87116	10.9077	1.03655	1.05566	13.6697	13.7747	0.105007	10.2467	11.2331	0.986349	0.881342
CEOP3891	WBGene00004097	pqm-96	WBGene00000932	dao-6	2	3.60231	3.63179	0.0294795	4.27792	7.06309	2.78517	2.75569	3	4.6273	1.6273	4.01025	8.67996	4.66971	3.04241
CEOP1907	WBGene00016943	acdh-1	WBGene00016942	C55B7.3	282	13.9908	11.0711	-2.91972	10.2285	10.8037	0.575192	3.49491	10.7389	8.96466	-1.77421	10.2467	10.301	0.0543398	1.82855
CEOP5321	WBGene00011089	kmo-1	WBGene00011088	R07B7.4	761	10.5825	7.5496	-3.03293	9.00481	9.26564	0.260832	3.29376	9.909	6.353	-3.556	8.55915	8.81207	0.252916	3.80892
CEOP5549	WBGene00015449	ugt-63	WBGene00015448	srab-3	99	7.77061	5.7235	-2.04711	3.47364	4.21335	0.739715	2.78682	12.0747	5.62338	-6.45128	4.18131	4.15641	-0.0248971	6.42638
CEOP2060	WBGene00017212	F07E5.7	WBGene00019141	bath-5	-19061	9.5646	7.30687	-2.25773	9.0164	9.50439	0.487993	2.74572	3.70833	6.02296	2.31463	9.4317	9.815	0.383304	-1.93133
CEOP2766	WBGene00011676	cyp-13A2	WBGene00011677	cyp-13A1	1868	9.6693	7.90221	-1.76708	5.08352	5.81646	0.732942	2.50003	9.36225	6.87206	-2.49019	4.59861	6.48554	1.88693	4.37712
CEOP3826	WBGene00016013	C23G10.6	WBGene00003546	nas-28	8903	10.8036	9.35938	-1.44419	5.46826	6.38559	0.917327	2.36152	10.1624	7.38613	-2.77626	5.40888	6.40414	0.995262	3.77152
CEOP2556	WBGene00010055	F54D5.12	WBGene00010053	F54D5.9	-5928	12.4498	11.2711	-1.17869	10.8722	11.5696	0.69739	1.87608	11.2046	11.791	0.58641	11.1599	11.6	0.440079	-0.146331
CEOP3880	WBGene00010130	vha-14	WBGene00010131	F55H2.5	1697	14.2268	13.0753	-1.15149	9.5646	10.2799	0.71529	1.86678	13.9914	12.8458	-1.14564	9.50804	10.6464	1.13832	2.28396
CEOP2750	WBGene00018397	F43E2.11	WBGene00018394	F43E2.6	1146	5.74407	3.9101	-1.83397	7.12524	7.13705	0.0118029	1.84577	3.32604	3.45281	0.126777	7.09604	6.98834	-0.107702	-0.234479
CEOP3340	WBGene00000115	alh-9	WBGene00001057	dpf-4	121	13.2375	11.4432	-1.79433	11.9062	11.8719	-0.0342751	1.76005	13.729	11.018	-2.71094	11.8346	12.139	0.304399	3.01534
CEOP1786	WBGene00008132	gale-1	WBGene00008133	efsc-1	58	13.1628	12.1765	-0.986374	8.58171	9.33012	0.748404	1.73478	12.1279	11.0972	-1.03073	8.95968	10.1356	1.17595	2.20668
CEOPX151	WBGene00004369	rig-1	WBGene00019571	K09E2.2	1274	10.4251	9.69242	-0.732647	4.73624	5.7235	0.987266	1.71991	9.50603	9.78638	0.280346	5.26408	6.48554	1.22146	0.941119
CEOP3899	WBGene00022334	Y82E9BR.1	WBGene00019715	M01G5.1	31284	5.12695	4.34401	-0.782943	10.7884	11.6691	0.880694	1.66364	3.70833	4.73775	1.02942	11.3619	11.8006	0.438714	-0.590705
CEOP1890	WBGene00006574	tin-13	WBGene00008440	DY3.8	195	11.6952	11.1186	-0.576525	8.04984	9.02392	0.974072	1.5506	11.2298	11.0036	-0.226227	9.73276	10.4736	0.740812	0.967039
CEOP5499	WBGene00009294	F31D4.9	WBGene00009291	clec-264	139	11.9301	11.3779	-0.552192	7.60386	8.57278	0.968914	1.52111	11.4859	10.9644	-0.52157	7.97397	9.35958	1.38561	1.90718
CEOP4124	WBGene00022678	sar-1	WBGene00195011	ZK180.8	34	13.2027	12.6635	-0.539263	4.19872	5.17527	0.976548	1.51581	12.6475	13.2287	0.581234	3.5918	6.42079	2.82899	2.24775
CEOP5252	WBGene00001646	gna-1	WBGene00007101	B0024.11	0	9.85672	8.58604	-1.27068	11.8862	12.0763	0.190166	1.46084	7.2955	7.28971	-0.00579824	11.9589	12.0674	0.108533	0.114331
CEOP5501	WBGene00011285	ttr-28	WBGene00011284	ttr-27	212	7.38878	6.57044	-0.818341	7.11449	7.73962	0.62513	1.44347	5.90032	5.06883	-0.831488	9.71546	8.13109	-1.58437	-0.752878
CEOP1893	WBGene00009056	F22D6.15	WBGene00043279	F22D6.8	2515	7.20847	6.29157	-0.916901	7.01397	7.536	0.522029	1.43893	6.1266	5.53436	-0.592239	7.24816	7.80934	0.561175	1.15341
CEOP5096	WBGene00000159	aps-1	WBGene00017931	picc-1	108	11.3372	10.9416	-0.395607	9.54872	10.4964	0.947709	1.34332	10.593	10.8675	0.274451	10.8172	11.4217	0.604518	0.330067
CEOP5344	WBGene00011017	R04F11.5	WBGene00011016	R04F11.3	94	9.98175	9.24069	-0.741053	11.2704	11.8658	0.595381	1.33643	9.76843	9.33783	-0.430603	12.0517	12.1568	0.105034	0.535638
CEOP1730	WBGene00004875	smd-1	WBGene00013513	Y71A12C.2	68	13.4402	12.7842	-0.656046	7.61153	8.29036	0.678831	1.33488	13.8347	11.8352	-1.99953	6.98491	7.64189	0.656978	2.6565
CEOP3072	WBGene00000941	ddp-1	WBGene00021444	ttc-7	55	11.5783	10.6369	-0.941404	9.92136	10.2961	0.374764	1.31617	10.8099	10.0432	-0.766666	10.2039	10.6951	0.491167	1.25783
CEOP2749	WBGene00011884	enol-1	WBGene00011885	T21B10.3	583	15.1434	14.6051	-0.538292	12.41	13.0998	0.689784	1.22808	14.784	14.2639	-0.520113	13.0593	13.3983	0.338998	0.859111
CEOP3466	WBGene00016209	C29E4.12	WBGene00016202	kle-2	-459	10.5796	9.72426	-0.855341	11.8413	12.2103	0.369066	1.22441	9.70147	9.72903	0.0275618	11.8473	12.3924	0.54509	0.517528
CEOP3348	WBGene00017159	F01F1.2	WBGene00017158	hpo-10	76	10.7697	10.1752	-0.59454	10.6455	11.2706	0.62514	1.21968	10.3195	10.0566	-0.262922	10.698	11.031	0.332912	0.595834
CEOP2596	WBGene00013255	Y57A10A.10	WBGene00013265	parn-2	1020	11.7024	11.2237	-0.478685	9.65638	10.3927	0.736303	1.21499	11.2683	10.6874	-0.580919	10.2503	10.7587	0.508382	1.0893
CEOP4268	WBGene00016129	C26B2.7	WBGene00016128	elpc-4	116	9.96987	9.06948	-0.900385	10.3202	10.6192	0.299016	1.1994	9.19257	8.87686	-0.31571	10.2706	11.1431	0.872496	1.18821
CEOP4100	WBGene00021378	Y37E11B.6	WBGene00021377	Y37E11B.5	99	8.33553	7.94402	-0.391514	10.157	10.9532	0.796231	1.18774	8.17468	8.1857	0.0110276	10.7397	11.5393	0.799603	0.788575
CEOP1930	WBGene00000371	cco-1	WBGene00009164	hrdl-1	3791	14.4448	14.0351	-0.40966	11.458	12.2305	0.772506	1.18217	14.0551	13.5524	-0.502691	12.0169	12.7485	0.731685	1.23438
CEOP3456	WBGene00000765	coq-5	WBGene00022787	tag-307	67	11.9116	10.7597	-1.15189	10.6905	10.7129	0.0223865	1.17428	11.1131	10.6648	-0.448282	10.8204	10.9386	0.118152	0.566434
CEOP5507	WBGene00013906	ugt-5	WBGene00013908	srbc-43	182	10.544	9.38806	-1.15594	3	3	0	1.15594	8.11787	8.75739	0.639525	3	3.16723	0.167233	-0.472293
CEOP4609	WBGene00002222	klp-11	WBGene00008968	F20C5.3	228	9.49999	9.24906	-0.250938	9.69116	10.5957	0.9045	1.15544	8.50782	9.38102	0.873202	10.8139	11.2045	0.390546	-0.482655
CEOP2316	WBGene00006913	vha-4	WBGene00011348	T01H3.2	87	13.8035	12.554	-1.24944	11.4644	11.3703	-0.0940789	1.15536	13.5513	12.4534	-1.09793	11.1315	11.4165	0.285035	1.38297
CEOP3813	WBGene00008078	vesa-1	WBGene00008079	C44B9.2	819	9.74442	9.26975	-0.47467	9.44529	10.1204	0.67511	1.14978	8.31453	8.7866	0.472064	9.21737	9.26592	0.0485508	-0.423513
CEOP3738	WBGene00013237	Y56A3A.19	WBGene00013235	Y56A3A.16	831	12.5542	12.213	-0.341195	9.52456	10.329	0.804472	1.14567	12.1822	11.7343	-0.447872	10.4148	11.1146	0.699815	1.14769
CEOP5368	WBGene00011247	mrpl-49	WBGene00011248	R11D1.10	79	10.4753	9.69854	-0.776753	9.19026	9.5491	0.358841	1.13559	9.74475	9.40423	-0.340518	9.06724	9.71391	0.646663	0.987182
CEOP2620	WBGene00013094	Y51H1A.3	WBGene00013095	ing-3	611	13.076	12.6679	-0.408056	9.73217	10.4564	0.724193	1.13225	12.6726	12.3071	-0.365475	10.4622	10.9551	0.49289	0.858365
CEOPX112	WBGene00008690	F11C1.1	WBGene00008691	mff-1	116	9.0279	7.6852	-1.3427	7.9805	7.75732	-0.223185	1.11952	7.69206	6.99947	-0.69259	7.58943	8.10041	0.510983	1.20357
CEOP5480	WBGene00012697	mrps-35	WBGene00012695	Y39B6A.37	4729	11.2819	11.143	-0.138925	8.98429	9.96282	0.978536	1.11746	11.3395	11.121	-0.218504	9.58627	10.3573	0.771008	0.989512
CEOP3408	WBGene00022734	ZK418.5	WBGene00003022	lin-37	106	11.9702	11.5511	-0.419095	9.71626	10.4096	0.693309	1.1124	11.4451	11.4834	0.0383877	10.369	10.7943	0.425245	0.386857
CEOPX004	WBGene00011609	T08D2.4	WBGene00011610	T08D2.5	386	5.16911	4.9059	-0.263216	7.22854	8.06736	0.838814	1.10203	6.01789	5.59431	-0.42358	8.43781	8.41494	-0.022861	0.400719
CEOP2508	WBGene00010333	copz-1	WBGene00003882	orc-2	131	12.4729	12.1412	-0.331649	10.0197	10.7808	0.761111	1.09276	11.5117	11.6748	0.16306	10.7668	11.0565	0.289646	0.126586
CEOP3552	WBGene00014022	ZK637.2	WBGene00014023	lnkn-1	84	11.6595	10.8463	-0.813214	11.8265	12.088	0.261538	1.07475	11.2689	11.094	-0.174915	11.5658	12.0769	0.511129	0.686044
CEOP5554	WBGene00022402	lmtr-2	WBGene00022399	Y97E10AR.4	-282	10.5599	9.86284	-0.697088	10.2434	10.6103	0.36697	1.06406	10.2297	10.1742	-0.055546	10.4223	10.6622	0.239951	0.295497
CEOP3666	WBGene00003225	mev-1	WBGene00000423	ced-9	-9	12.5552	12.3495	-0.205659	9.28437	10.1374	0.853016	1.05868	12.3156	11.9345	-0.38104	10.1483	10.6718	0.523525	0.904566
CEOP4650	WBGene00023484	Y54G2A.37	WBGene00043062	clec-80	227	11.2825	9.77292	-1.50956	10.9346	10.4832	-0.451423	1.05814	3.91646	7.50022	3.58376	9.25138	10.0486	0.797192	-2.78657
CEOP1336	WBGene00006607	tre-1	WBGene00019004	xpg-1	107	12.1797	11.5841	-0.59555	10.3457	10.8058	0.460091	1.05564	12.4532	11.7418	-0.711445	10.4591	11.2616	0.802542	1.51399
CEOP2760	WBGene00019426	cutl-16	WBGene00019425	K06A1.2	110	8.78518	8.15451	-0.630671	9.16704	9.58091	0.413875	1.04455	8.10198	7.20572	-0.896261	8.83705	8.61632	-0.220728	0.675534
CEOP3120	WBGene00007927	C34C12.8	WBGene00007922	pph-6	108	12.0275	10.8736	-1.1539	11.099	10.9779	-0.121105	1.03279	11.4271	10.9226	-0.504513	10.9861	11.2436	0.257491	0.762004
CEOP3310	WBGene00018963	ucr-1	WBGene00000420	ced-6	1377	14.3754	14.1149	-0.260577	9.76691	10.5165	0.749575	1.01015	14.317	13.9292	-0.38782	10.2976	11.3015	1.00395	1.39177
CEOP5492	WBGene00012829	Y43F8C.7	WBGene00012828	Y43F8C.6	383	11.0498	10.9716	-0.0781859	7.82436	8.75409	0.929728	1.00791	10.6579	10.9153	0.257408	8.66748	9.18049	0.513009	0.2556
CEOP1996	WBGene00013603	Y87G2A.17	WBGene00013019	Y48G10A.2	3983	8.79532	8.46921	-0.326102	9.52862	10.2099	0.681247	1.00735	8.21955	8.48788	0.26833	10.1688	10.6674	0.498687	0.230357
CEOP3538	WBGene00015133	mrpl-11	WBGene00022717	hipr-1	1634	11.7077	11.1238	-0.58397	12.0139	12.4342	0.420377	1.00435	11.3069	11.0255	-0.281394	12.0528	12.7966	0.74381	1.0252
CEOP4660	WBGene00001151	ech-2	WBGene00006415	tag-30	-180	10.9656	10.3211	-0.644476	10.5786	10.9371	0.358486	1.00296	10.5949	10.1668	-0.428102	10.7199	11.2057	0.485785	0.913887
CEOP1176	WBGene00003061	lpd-5	WBGene00022835	ZK973.9	118	13.0519	12.452	-0.599902	8.91164	9.31427	0.402624	1.00253	12.5936	11.97	-0.623588	9.68556	9.84462	0.159055	0.782643
CEOP2172	WBGene00006434	prdx-2	WBGene00004034	pkc-3	389	14.8767	14.3755	-0.501261	11.6078	12.1057	0.497912	0.999174	14.3445	14.1865	-0.157964	10.9912	13.2686	2.27747	2.43544
CEOP3424	WBGene00020636	T20H4.5	WBGene00000080	adr-2	42	13.4515	12.7191	-0.732403	10.9671	11.2332	0.266086	0.998489	12.937	12.2259	-0.711108	11.1341	11.5269	0.392782	1.10389
CEOP1404	WBGene00008414	D2030.4	WBGene00008413	D2030.3	102	12.2424	11.5936	-0.648826	10.9649	11.3096	0.344774	0.9936	11.747	11.0545	-0.692529	11.2009	11.5431	0.342242	1.03477
CEOP2132	WBGene00006626	tsn-1	WBGene00006497	tag-151	108	15.3752	14.6451	-0.730106	12.6857	12.9472	0.261501	0.991607	14.8217	14.1737	-0.648069	12.9781	13.0176	0.0395564	0.687626
CEOP1957	WBGene00004274	rab-11.1	WBGene00021681	Y48G1C.8	511	14.7233	14.5117	-0.211544	10.7952	11.5742	0.77897	0.990514	14.2391	14.5499	0.310757	11.8414	12.006	0.164595	-0.146162
CEOP2464	WBGene00007463	vgln-1	WBGene00007464	C08H9.3	96	16.1027	15.6104	-0.492322	10.2397	10.7354	0.495726	0.988048	16.4462	15.6323	-0.813866	10.3535	10.7636	0.410142	1.22401
CEOP1076	WBGene00022122	trap-1	WBGene00003836	nxt-1	98	14.7726	14.0607	-0.711815	10.9262	11.198	0.271789	0.983604	14.9154	13.5689	-1.34651	10.1675	10.9494	0.781891	2.1284
CEOP1068	WBGene00022114	Y71F9AL.9	WBGene00022113	Y71F9AL.8	61	13.9579	13.7445	-0.213407	9.02504	9.7945	0.769468	0.982875	14.1757	13.3853	-0.790452	9.36225	10.3925	1.03027	1.82073
CEOP1901	WBGene00006700	W02A11.4	WBGene00012195	W02A11.5	1161	10.6631	11.5388	0.875665	5.68717	7.54282	1.85564	0.979979	11.1347	11.7137	0.578988	7.05261	7.90121	0.848597	0.269609
CEOP1731	WBGene00013406	Y63D3A.7	WBGene00013407	Y63D3A.8	101	11.4927	10.9558	-0.536913	10.1739	10.6168	0.442928	0.979842	10.9437	10.3022	-0.641503	9.77513	10.4187	0.643543	1.28505
CEOP5386	WBGene00009350	F32H5.4	WBGene00005203	srg-46	362	7.91387	7.3924	-0.521474	3.17573	3.63179	0.456058	0.977531	7.97397	7.60594	-0.368033	3.17221	3.89555	0.723339	1.09137
CEOP3716	WBGene00012972	rsa-2	WBGene00012356	W09D6.1	100	10.5961	11.6625	1.06637	7.99229	10.0152	2.02295	0.956573	11.6678	11.9841	0.316226	9.05354	10.5061	1.45258	1.13636
CEOPX146	WBGene00018035	sek-4	WBGene00018034	sek-5	1455	8.34476	7.73962	-0.605133	3.17573	3.52566	0.349925	0.955058	6.94983	7.93638	0.986544	3	4.15641	1.15641	0.169868
CEOP3889	WBGene00013739	spin-4	WBGene00013742	sas-1	1953	9.59971	9.62174	0.02203	8.83187	9.80447	0.972601	0.950571	8.92698	9.19508	0.268104	9.44436	9.7686	0.32424	0.0561358
CEOP1532	WBGene00012376	nduf-7	WBGene00001574	gei-17	234	13.3954	12.8897	-0.505687	11.9824	12.426	0.443533	0.94922	13.0964	12.5143	-0.582097	12.0469	12.9615	0.914539	1.49664
CEOPX139	WBGene00008806	mboa-7	WBGene00008807	F14F3.4	395	10.3537	8.98189	-1.37185	8.29802	7.87004	-0.427979	0.943875	8.9149	8.20025	-0.714659	3.32604	6.16811	2.84207	3.55673
CEOP4539	WBGene00013461	Y67H2A.2	WBGene00013465	Y67H2A.10	287	10.6115	10.8844	0.27292	9.74268	10.9564	1.21371	0.940793	10.7885	11.0585	0.269971	10.8516	11.4227	0.571093	0.301122
CEOP5052	WBGene00017982	hpo-18	WBGene00017981	figl-1	38	12.8272	12.0322	-0.794973	11.2992	11.445	0.145803	0.940777	12.1145	11.46	-0.654495	11.1561	11.4559	0.299875	0.954369
CEOP1960	WBGene00002000	hrp-2	WBGene00002240	ksr-2	471	13.7987	14.1167	0.317976	9.32922	10.5841	1.25492	0.936943	14.1385	13.9782	-0.160312	10.675	11.2743	0.599336	0.759648
CEOP3028	WBGene00044319	tag-266	WBGene00021063	sbds-1	667	7.94454	8.48346	0.538916	11.2149	12.6833	1.46836	0.929442	8.63104	8.83088	0.199842	11.2486	12.0032	0.754615	0.554774
CEOP3308	WBGene00017301	F09F7.4	WBGene00017300	rpc-2	26	12.5886	11.9788	-0.609729	13.5719	13.8901	0.318241	0.92797	11.7719	11.8022	0.0302633	13.5736	13.9997	0.426134	0.395871
CEOP1911	WBGene00006963	xpa-1	WBGene00010642	mks-6	98	9.71804	10.1101	0.392066	6.06756	7.38483	1.31727	0.925205	10.0564	10.3442	0.287794	5.22549	7.78382	2.55833	2.27054
CEOP2056	WBGene00016717	math-22	WBGene00018661	F52C6.4	-75667	9.67479	9.49563	-0.179159	5.53427	6.27528	0.741014	0.920173	8.77828	9.43119	0.652917	5.74528	5.97866	0.233377	-0.41954
CEOP1460	WBGene00009922	F52B5.3	WBGene00009921	F52B5.2	94	11.6697	11.9697	0.300022	9.65267	10.8723	1.21961	0.919583	12.3544	12.3674	0.0130124	11.3602	11.4108	0.0505907	0.0375783
CEOP3847	WBGene00011281	R74.7	WBGene00011282	R74.8	461	11.1407	11.1718	0.0311389	11.3939	12.3427	0.948801	0.917662	11.0413	11.2902	0.248916	12.3867	12.6612	0.274521	0.0256045
CEOP3824	WBGene00007027	ssl-1	WBGene00013741	Y111B2A.21	2522	12.3724	12.7353	0.362909	5.87721	7.15496	1.27775	0.914841	12.5498	13.2614	0.71161	6.55784	7.37763	0.819789	0.108179
CEOP2715	WBGene00044924	M106.7	WBGene00010910	M106.2	-131	8.9754	9.13186	0.156454	9.48963	10.5575	1.06782	0.911369	9.16225	9.5438	0.381553	10.6212	11.3572	0.736037	0.354483
CEOP4640	WBGene00004497	rps-28	WBGene00021512	Y41D4B.4	98	14.8545	14.6716	-0.182858	10.0817	10.8094	0.727647	0.910505	14.4101	14.265	-0.145086	10.8603	11.1443	0.284013	0.429099
CEOP4144	WBGene00017119	E04A4.5	WBGene00001983	hoe-1	81	12.6391	11.88	-0.759128	12.2924	12.4409	0.148436	0.907564	12.2408	11.8938	-0.347018	12.4451	13.0687	0.623606	0.970624
CEOP1992	WBGene00001196	egl-30	WBGene00001309	emr-1	1171	13.2452	12.8004	-0.444778	9.99646	10.4518	0.455384	0.900162	12.5786	12.6204	0.0417913	10.4361	10.8086	0.372533	0.330741
CEOP4288	WBGene00017075	nap-1	WBGene00017074	D2096.7	75	15.2641	15.2967	0.032687	9.78057	10.7046	0.923992	0.891305	15.2835	14.7714	-0.51208	10.4062	10.8212	0.415014	0.927094
CEOP3176	WBGene00000511	ckb-1	WBGene00000512	ckb-2	363	8.81537	8.60896	-0.206406	9.33386	10.0177	0.683827	0.890233	7.7339	7.84062	0.106716	10.3057	9.5476	-0.758103	-0.864819
CEOP4452	WBGene00004755	sec-24.1	WBGene00008722	F12F6.7	121	14.3215	13.7567	-0.564735	10.7473	11.0723	0.324978	0.889713	13.5364	13.4606	-0.0758088	11.0716	11.5341	0.462511	0.53832
CEOP3888	WBGene00013550	Y75B8A.14	WBGene00013549	Y75B8A.13	1092	10.4868	11.148	0.661189	10.3764	11.9198	1.54342	0.882232	10.5959	11.3723	0.776403	10.5968	12.3679	1.77113	0.994731
CEOP1736	WBGene00001365	exc-4	WBGene00013679	Y105E8A.21	2109	10.4153	10.2604	-0.154879	10.6677	11.3931	0.725397	0.880276	9.94804	10.5216	0.573608	11.2163	11.805	0.58862	0.0150122
CEOP1496	WBGene00009563	F39H2.3	WBGene00010620	K07A12.1	97	11.0256	10.6488	-0.376867	11.8607	12.3631	0.502389	0.879256	10.5778	10.3841	-0.193724	11.835	12.3636	0.528674	0.722398
CEOP1524	WBGene00001843	hgo-1	WBGene00007856	C31H5.5	127	12.7049	11.6304	-1.07443	6.91833	6.71024	-0.208086	0.866347	12.1227	11.0043	-1.11842	6.22769	6.62141	0.393723	1.51214
CEOP4611	WBGene00004494	rps-25	WBGene00002129	inx-7	357	16.3749	16.2671	-0.107753	8.55414	9.30828	0.75414	0.861893	15.9943	15.8822	-0.11215	8.67466	10.1469	1.47227	1.58442
CEOP5184	WBGene00004766	sel-9	WBGene00020942	W02D7.6	150	13.0096	12.5929	-0.416629	9.33618	9.76856	0.432384	0.849012	12.0316	12.1091	0.0774768	9.65503	10.2886	0.633588	0.556112
CEOP3560	WBGene00011144	R08D7.4	WBGene00011145	R08D7.5	237	11.1072	10.8387	-0.268457	8.72992	9.30828	0.578358	0.846815	10.6515	10.536	-0.115454	8.93896	9.94012	1.00117	1.11662
CEOP3744	WBGene00013238	trap-4	WBGene00013239	Y56A3A.22	72	14.4655	13.5662	-0.899302	10.4816	10.4281	-0.0534814	0.845821	13.858	12.9756	-0.882435	10.3602	10.4983	0.138148	1.02058
CEOP5004	WBGene00020999	W03F9.1	WBGene00000480	cgp-1	1040	11.9469	12.0939	0.146967	11.4628	12.4538	0.991024	0.844056	12.1122	12.0704	-0.0417886	11.7165	12.7751	1.05862	1.10041
CEOPX169	WBGene00006584	tni-1	WBGene00009633	F42E11.3	271	12.3243	11.6889	-0.635407	4.42437	4.62669	0.202324	0.837731	11.5945	10.4504	-1.14405	4.09831	4.23384	0.13553	1.27958
CEOP4568	WBGene00004443	rpl-29	WBGene00007195	B0513.2	69	15.3397	14.8172	-0.522495	10.544	10.8587	0.314685	0.83718	14.6377	14.4278	-0.209946	11.0586	10.7983	-0.260319	-0.0503732
CEOP2236	WBGene00016235	C29H12.2	WBGene00004680	rars-2	126	13.5337	12.9311	-0.602624	10.2557	10.4885	0.232849	0.835473	12.3245	12.8018	0.477302	10.5488	10.8878	0.339056	-0.138246
CEOP5566	WBGene00003725	nhr-135	WBGene00044699	nhr-286	175	8.53411	7.63504	-0.899076	7.53298	7.46599	-0.0669937	0.832082	8.34635	7.96505	-0.381306	7.38577	7.803	0.417235	0.798541
CEOP4364	WBGene00007696	tram-1	WBGene00007698	qns-1	20	13.9303	13.3396	-0.590678	11.714	11.9535	0.239517	0.830195	13.3601	12.8396	-0.520519	11.7985	12.1136	0.315122	0.835641
CEOP4615	WBGene00003794	npp-8	WBGene00044465	K03H6.6	1702	11.8302	12.4782	0.648039	7.29669	8.77161	1.47492	0.826883	12.4626	12.7506	0.288042	7.83989	9.65882	1.81893	1.53089
CEOP5026	WBGene00021739	Y50D4A.5	WBGene00021735	Y50D4A.1	113	7.26788	7.3228	0.0549264	10.0567	10.9384	0.881751	0.826825	6.67703	7.69077	1.01374	10.6972	11.2099	0.512719	-0.501018
CEOP1444	WBGene00008311	rskn-2	WBGene00008317	C54G4.7	-91	12.569	11.8746	-0.694411	10.3108	10.4418	0.131008	0.82542	12.4615	12.0815	-0.379989	10.5001	10.9167	0.416639	0.796627
CEOP1148	WBGene00020031	suco-1	WBGene00020030	R12E2.1	61	12.0439	12.5616	0.517687	9.27233	10.6144	1.34206	0.824372	12.2056	12.9425	0.736898	9.94061	11.0343	1.09373	0.356835
CEOP1934	WBGene00022042	icd-2	WBGene00007009	wwp-1	452	15.2644	15.1994	-0.0650287	12.7654	13.5166	0.751226	0.816255	15.2531	14.8293	-0.423778	13.2651	13.7828	0.517681	0.941458
CEOPX156	WBGene00010725	erv-46	WBGene00010726	K09E9.3	14	11.3326	10.2635	-1.06914	8.13208	7.87545	-0.256627	0.812513	10.3523	9.67453	-0.677811	7.35034	8.10557	0.755235	1.43305
CEOP3837	WBGene00012713	Y39E4A.3	WBGene00012712	ttm-1	934	12.1664	12.1294	-0.0369776	9.86956	10.6448	0.775257	0.812234	12.6047	11.471	-1.13365	10.5959	10.213	-0.382902	0.750748
CEOP4685	WBGene00012768	eef-1B.2	WBGene00012769	Y41E3.11	437	14.1758	14.2113	0.0355358	11.9511	12.7876	0.836525	0.800989	14.1527	13.9609	-0.191772	13.1421	13.2645	0.122366	0.314138
CEOP5064	WBGene00002010	hsp-6	WBGene00016509	adss-1	588	14.9594	14.5987	-0.36072	12.8694	13.3091	0.439738	0.800459	15.3246	15.0458	-0.278837	13.8142	13.749	-0.0651751	0.213661
CEOP1764	WBGene00006730	uev-1	WBGene00009553	hinf-1	99	12.266	12.3299	0.0639839	10.0954	10.9538	0.858401	0.794417	11.8869	12.1863	0.299408	11.3349	11.5269	0.191931	-0.107476
CEOP1676	WBGene00012193	vps-25	WBGene00012192	W02A11.1	572	10.7412	10.3162	-0.42502	9.85994	10.2269	0.366959	0.791979	9.90595	10.0738	0.167845	9.95248	10.0791	0.126576	-0.0412687
CEOP1684	WBGene00077766	F17B5.9	WBGene00009064	F22G12.4	21942	3.60231	3.15043	-0.451883	11.1792	11.5186	0.339362	0.791245	3	3.16723	0.167233	10.8524	11.6091	0.756659	0.589427
CEOP5266	WBGene00009336	F32D8.14	WBGene00009329	F32D8.4	89	11.7487	11.0787	-0.669982	9.79242	9.90579	0.113369	0.783351	10.8405	11.0022	0.161686	9.83723	9.95592	0.118688	-0.0429978
CEOP2725	WBGene00018782	cct-3	WBGene00018781	F54A3.2	80	13.8872	13.8495	-0.0376063	9.77033	10.513	0.742679	0.780285	13.9063	13.8193	-0.0869805	9.99468	10.677	0.682329	0.76931
CEOP5080	WBGene00017769	hmgs-1	WBGene00017768	F25B4.5	87	11.363	10.7458	-0.617242	12.1161	12.2788	0.16272	0.779962	10.4445	10.26	-0.184487	12.1859	12.4445	0.258571	0.443058
CEOP3696	WBGene00012658	Y39A1A.21	WBGene00012659	Y39A1A.22	-5932	10.826	10.1883	-0.637698	10.8577	10.9979	0.14017	0.777869	10.3332	10.1544	-0.178763	11.2877	11.4066	0.118898	0.297661
CEOP2691	WBGene00001027	dnj-9	WBGene00017385	F11G11.5	101	11.7487	11.2263	-0.52239	11.0427	11.2961	0.253323	0.775713	11.319	11.0532	-0.265839	10.7827	11.6569	0.874167	1.14001
CEOP5392	WBGene00009992	F53F4.10	WBGene00009993	F53F4.11	97	13.7368	13.1736	-0.563227	13.1407	13.3511	0.210425	0.773652	13.2026	12.8649	-0.337724	13.2579	13.3373	0.079354	0.417078
CEOP3862	WBGene00007859	mrps-31	WBGene00004765	sel-8	1098	10.8448	10.2479	-0.596889	9.7479	9.92418	0.176277	0.773166	10.3964	10.2829	-0.113489	9.37112	10.4825	1.11141	1.2249
CEOP4632	WBGene00013803	snx-13	WBGene00013802	Y116A8C.25	1004	11.6632	11.587	-0.0762526	5.95156	6.64837	0.696806	0.773059	11.1764	11.6722	0.495738	5.40888	6.62141	1.21253	0.716796
CEOP4651	WBGene00013324	mrps-7	WBGene00013302	vti-1	107	10.6474	10.087	-0.560386	9.22565	9.43828	0.212634	0.77302	10.0592	9.73736	-0.321829	8.73772	9.41466	0.676942	0.998771
CEOP2722	WBGene00004116	pqn-27	WBGene00008444	tbc-14	1240	11.4241	12.0675	0.643371	10.0817	11.4951	1.41336	0.769989	11.2243	12.3171	1.09282	10.0174	12.2236	2.2061	1.11328
CEOP3868	WBGene00020092	pcf-11	WBGene00002218	klp-6	1506	11.1908	11.8449	0.654126	7.791	9.21104	1.42004	0.765911	11.5464	12.2295	0.68309	9.2075	9.67626	0.46876	-0.21433
CEOP2696	WBGene00002497	let-268	WBGene00009944	mtcu-2	92	12.1255	11.6107	-0.514765	10.7324	10.9823	0.249913	0.764677	10.267	10.5793	0.312303	10.994	11.2301	0.23606	-0.0762438
CEOP1156	WBGene00003516	nab-1	WBGene00016605	C43E11.5	991	10.9989	10.8276	-0.171243	5.56617	6.15584	0.589668	0.760911	9.20997	10.7636	1.55362	5.47617	5.76052	0.284355	-1.26927
CEOP1088	WBGene00021829	mrpl-17	WBGene00021828	Y54E10A.6	39	10.5727	10.5346	-0.038199	10.54	11.2614	0.721369	0.759568	10.3045	10.4114	0.106854	10.9503	11.4509	0.500539	0.393684
CEOP5012	WBGene00018013	phf-10	WBGene00018011	F33E11.3	723	9.19282	9.55754	0.364724	9.93822	11.0551	1.11685	0.75213	9.58627	9.87212	0.285857	10.7077	11.6432	0.935496	0.649639
CEOP4092	WBGene00006769	unc-33	WBGene00019778	M57.2	750	11.2299	11.4513	0.221429	11.3917	12.3597	0.968018	0.746588	10.6972	11.1581	0.460897	11.2522	12.3116	1.05939	0.598493
CEOP3276	WBGene00022599	ZC395.10	WBGene00022598	ztf-8	132	13.8456	13.6538	-0.19178	10.6787	11.2327	0.553951	0.745731	13.6705	13.2978	-0.372643	11.384	11.6055	0.221506	0.594149
CEOP2428	WBGene00002200	kin-16	WBGene00002199	kin-15	310	7.9805	6.47385	-1.50665	6.38628	5.62414	-0.76214	0.744511	10.6998	6.57753	-4.12228	9.22961	6.24493	-2.98468	1.1376
CEOP4292	WBGene00001566	acdh-13	WBGene00016182	C28C12.12	118	11.5486	11.2077	-0.340972	10.8111	11.2119	0.40087	0.741842	11.4419	11.0269	-0.41502	11.245	11.4144	0.169484	0.584504
CEOPX126	WBGene00009850	F48F7.5	WBGene00009851	F48F7.6	618	8.68703	8.21979	-0.467247	9.42585	9.70007	0.274215	0.741462	7.33229	8.68342	1.35113	7.99706	10.0392	2.0421	0.690975
CEOP2759	WBGene00009627	F42A8.3	WBGene00003196	mel-11	4202	10.0927	9.98927	-0.103429	11.7552	12.3931	0.637883	0.741311	9.80815	10.3627	0.554526	12.3536	13.0454	0.691842	0.137316
CEOP4272	WBGene00018356	islo-1	WBGene00004057	pmk-3	132	8.84167	8.54927	-0.292407	10.3798	10.8241	0.444335	0.736742	8.14913	7.93638	-0.212753	9.64593	10.403	0.75711	0.969863
CEOP4372	WBGene00011239	pges-2	WBGene00004800	sir-2.1	95	12.4001	11.804	-0.596069	11.4	11.5366	0.136647	0.732716	12.1799	11.6172	-0.562701	11.2606	11.6839	0.42331	0.986011
CEOP3795	WBGene00014075	dhhc-4	WBGene00010778	gpdh-2	4070	10.5167	10.6816	0.164872	12.6909	13.5861	0.895206	0.730334	10.9636	11.0125	0.0489468	12.3763	13.2312	0.854926	0.805979
CEOP1640	WBGene00015025	mrpl-9	WBGene00004466	rpn-10	94	11.9927	11.6815	-0.311197	12.8417	13.259	0.417275	0.728472	11.617	11.5177	-0.0993151	12.6509	12.7912	0.140299	0.239614
CEOP3078	WBGene00021849	Y54F10AM.5	WBGene00000464	ceh-44	109	12.8092	12.2374	-0.571809	11.9363	12.0924	0.156158	0.727967	12.4038	11.8184	-0.58545	11.6411	12.0336	0.392569	0.978019
CEOP4674	WBGene00022773	ZK616.3	WBGene00022772	ZK616.2	93	8.32158	7.89157	-0.43001	6.662	6.95479	0.292786	0.722796	7.54311	7.90121	0.358101	5.99513	7.12672	1.13159	0.773489
CEOP3858	WBGene00011867	chc-1	WBGene00011871	T20G5.9	133	14.9371	14.9124	-0.0247262	8.69066	9.38616	0.695507	0.720233	14.502	15.1697	0.667662	8.87495	9.66582	0.790876	0.123214
CEOP1500	WBGene00010624	mrps-15	WBGene00010622	K07A12.4	111	11.7024	11.0793	-0.623042	10.555	10.6504	0.0953787	0.71842	11.2371	10.766	-0.47106	10.6669	10.6069	-0.0599986	0.411062
CEOP4348	WBGene00008149	pyp-1	WBGene00006699	uba-1	430	13.5381	13.5037	-0.034414	14.5283	15.2032	0.674871	0.709285	12.923	13.2564	0.333406	14.5731	15.1119	0.538791	0.205385
CEOP4600	WBGene00013997	ZK550.3	WBGene00013998	ZK550.4	297	13.1063	12.9403	-0.166024	10.1583	10.7	0.541719	0.707742	13.1128	12.9726	-0.140224	10.4212	11.2483	0.827108	0.967331
CEOP4428	WBGene00007113	B0035.15	WBGene00007114	mttu-1	102	10.993	10.1329	-0.860123	8.16371	8.00947	-0.154239	0.705885	10.5701	10.1803	-0.389781	7.99132	8.60908	0.617752	1.00753
CEOP2747	WBGene00004214	F59G1.5	WBGene00017895	vrk-1	348	11.5924	12.3872	0.794797	10.756	12.2556	1.49968	0.704888	11.8017	12.4227	0.620962	11.543	12.3558	0.812859	0.191896
CEOP4052	WBGene00018681	F52C12.4	WBGene00018680	tsen-54	1995	10.9053	11.1964	0.291064	7.44133	8.43664	0.995303	0.70424	11.1406	11.4217	0.281113	8.13878	8.79939	0.660602	0.37949
CEOP4669	WBGene00000184	arf-6	WBGene00013792	Y116A8C.13	518	9.80417	9.99052	0.186346	9.3269	10.2173	0.890443	0.704097	9.89831	10.123	0.224658	10.0174	10.6042	0.586707	0.362049
CEOP2476	WBGene00006918	vha-9	WBGene00014172	clpp-1	148	13.2293	12.2507	-0.978569	10.7774	10.4964	-0.280978	0.69759	13.0858	12.2107	-0.875082	10.2467	10.3691	0.122418	0.9975
CEOP4572	WBGene00006598	tor-2	WBGene00001575	gei-18	161	7.16745	3.9101	-3.25736	8.13208	5.57176	-2.56032	0.697038	4.405	3.57687	-0.828127	5.26408	4.68358	-0.580497	0.24763
CEOP3372	WBGene00015487	mrps-17	WBGene00015486	C05D11.9	103	11.0833	10.5371	-0.546163	11.2205	11.3703	0.149749	0.695912	10.4674	10.1255	-0.341889	11.3746	11.5498	0.175155	0.517044
CEOP3898	WBGene00011206	R10E4.11	WBGene00011201	nth-1	4073	9.78057	9.99425	0.213685	7.91387	8.82013	0.90625	0.692565	9.73962	10.2738	0.53418	8.26307	9.20473	0.941666	0.407486
CEOP2733	WBGene00007227	C01G6.5	WBGene00007226	C01G6.4	1865	12.5742	12.7174	0.143187	10.0168	10.8525	0.835718	0.692532	12.9537	13.3069	0.353212	10.2999	11.5639	1.26399	0.910775
CEOP1949	WBGene00013178	Y53H1A.2	WBGene00043056	nfya-2	672	9.35457	9.67856	0.323996	7.61153	8.62511	1.01359	0.68959	9.54768	9.79758	0.249892	8.45041	9.21193	0.761516	0.511624
CEOPX048	WBGene00018878	glit-1	WBGene00004438	rpl-25.1	96	9.48129	8.72141	-0.75988	13.9072	13.8342	-0.0730705	0.68681	9.27046	8.76719	-0.503267	13.3601	13.3278	-0.0323374	0.47093
CEOP1656	WBGene00011155	R09B3.2	WBGene00001372	exo-3	76	13.0313	13.1503	0.118988	10.1583	10.9596	0.801305	0.682317	13.3035	12.7986	-0.504918	11.1276	11.3183	0.19072	0.695638
CEOP2762	WBGene00016808	C50D2.5	WBGene00044420	C50D2.10	764	11.0134	11.0758	0.0623925	8.13208	8.87519	0.743105	0.680712	10.6597	10.94	0.280358	8.54746	8.85559	0.308122	0.0277637
CEOPX164	WBGene00021051	W05H9.4	WBGene00021049	W05H9.2	134	9.35457	9.63775	0.283182	9.76862	10.7272	0.958565	0.675383	9.25138	11.121	1.86959	9.16989	12.3577	3.18782	1.31823
CEOP3807	WBGene00194747	H05C05.4	WBGene00019997	R10F2.6	650	5.74407	5.96599	0.221917	10.3167	11.2114	0.894704	0.672787	6.0403	6.26351	0.223214	10.61	10.6303	0.02037	-0.202844
CEOP2601	WBGene00002264	lec-1	WBGene00000274	btf-1	467	14.8001	14.8827	0.0825415	11.1334	11.8807	0.747294	0.664752	14.9957	14.8467	-0.14901	11.6314	12.4414	0.810041	0.959051
CEOP2717	WBGene00004454	rpl-36.A	WBGene00007504	C09H10.10	92	15.8813	15.8238	-0.0575017	9.0164	9.62335	0.606946	0.664447	15.5302	15.4653	-0.0649494	9.68911	9.92707	0.237956	0.302905
CEOP1748	WBGene00013201	Y54E5A.6	WBGene00013200	Y54E5A.5	414	9.87753	10.1719	0.294355	11.4548	12.4102	0.955382	0.661026	9.73962	10.0078	0.268195	11.3696	12.0431	0.673419	0.405224
CEOP3556	WBGene00006768	unc-32	WBGene00014027	tpk-1	395	14.281	13.7312	-0.549818	7.66407	7.7748	0.110729	0.660547	13.04	13.5112	0.471243	6.8894	8.36419	1.47479	1.00354
CEOP2702	WBGene00011641	T09A5.15	WBGene00011637	sds-22	65	9.17223	8.49405	-0.678181	11.2193	11.2007	-0.0186174	0.659563	8.3328	8.11583	-0.216965	11.0154	11.4051	0.389655	0.60662
CEOP3772	WBGene00010139	F56A8.3	WBGene00010140	F56A8.4	389	13.1807	12.7314	-0.449237	9.96987	10.1719	0.202013	0.651249	12.3845	12.1168	-0.267753	9.93464	10.4795	0.544902	0.812655
CEOP3832	WBGene00011558	T07A5.5	WBGene00006785	unc-50	171	10.791	10.1032	-0.687766	11.4623	11.4244	-0.0378877	0.649879	9.52998	9.59238	0.0624049	10.9724	11.5298	0.557401	0.494996
CEOP1014	WBGene00021209	hgap-1	WBGene00021208	Y18H1A.2	1947	11.2061	11.2194	0.0133507	9.19026	9.85328	0.663018	0.649667	11.2801	11.7108	0.430671	9.40605	10.0161	0.610015	0.179343
CEOP1548	WBGene00010608	K07A1.1	WBGene00044987	K07A1.17	96	10.4153	10.7605	0.345217	9.65267	10.644	0.991348	0.646131	10.8025	10.9479	0.14543	10.6479	10.7197	0.071834	-0.0735964
CEOP5526	WBGene00011309	R186.8	WBGene00011306	R186.3	96	10.2763	9.32221	-0.954081	11.2448	10.9352	-0.309605	0.644476	9.37993	8.87686	-0.503066	10.883	11.031	0.147982	0.651049
CEOP4308	WBGene00007900	C33D9.6	WBGene00008971	F20C5.6	2218	7.45844	8.66628	1.20785	6.77553	8.62511	1.84959	0.641741	7.01916	8.84637	1.82721	5.71774	8.71751	2.99977	1.17256
CEOP1986	WBGene00001590	C45G3.3	WBGene00044008	gip-2	2	9.41275	8.9869	-0.425856	11.2631	11.4783	0.215126	0.640982	8.77159	8.88888	0.117288	11.1846	11.637	0.452343	0.335055
CEOP1975	WBGene00045483	F56H1.7	WBGene00018995	ccpp-1	103	11.9567	11.4271	-0.52957	11.6479	11.7586	0.110654	0.640225	11.61	11.2313	-0.378742	11.5301	11.8556	0.325457	0.704198
CEOP2740	WBGene00004259	pyr-1	WBGene00008427	atg-10	317	14.8287	13.972	-0.856694	6.78911	6.57044	-0.218672	0.638022	12.2145	12.9861	0.771603	4.405	6.14824	1.74325	0.971643
CEOP2695	WBGene00013269	Y57A10A.29	WBGene00002063	ife-5	379	9.54672	9.74953	0.202814	8.57389	9.41432	0.840432	0.637618	9.44226	9.96872	0.526461	8.50379	9.02035	0.516562	-0.00989873
CEOP1072	WBGene00022119	copa-1	WBGene00000199	arx-1	1610	14.8353	14.4331	-0.4022	11.8413	12.0766	0.235388	0.637588	13.9936	14.3269	0.333371	11.6006	12.1342	0.533605	0.200234
CEOP3504	WBGene00017360	F10E9.11	WBGene00004726	sas-4	158	9.03362	9.14536	0.111742	9.94278	10.6908	0.748032	0.63629	8.94787	9.08447	0.136594	10.7147	11.0558	0.34114	0.204546
CEOP1895	WBGene00007984	irx-1	WBGene00008064	C41G7.7	194	9.14079	8.6219	-0.518898	4.02594	4.14331	0.117364	0.636262	9.80815	9.238	-0.570146	4.33422	4.37725	0.0430329	0.613179
CEOP5537	WBGene00001303	emo-1	WBGene00009335	F32D8.13	113	14.25	13.2187	-1.03129	7.61153	7.21595	-0.395577	0.635713	14.0364	12.8456	-1.19076	6.67703	7.82193	1.1449	2.33566
CEOP3829	WBGene00010665	K08E3.5	WBGene00010664	dbn-1	1995	13.3887	13.2539	-0.134793	11.6586	12.1577	0.499087	0.63388	13.643	13.8064	0.163372	11.7828	12.5438	0.761048	0.597676
CEOP1488	WBGene00009666	F43G9.3	WBGene00009667	F43G9.4	126	10.9812	10.7728	-0.208369	9.73217	10.1575	0.425347	0.633716	10.7677	10.7959	0.0281861	10.2358	10.5738	0.337941	0.309755
CEOP3592	WBGene00000550	clu-1	WBGene00010132	F55H2.7	223	13.9529	13.5408	-0.412155	9.97434	10.1937	0.219372	0.631527	14.4061	13.9818	-0.424245	10.2741	10.4382	0.164085	0.58833
CEOP5104	WBGene00021392	Y38A10A.7	WBGene00021391	smut-1	200	10.2966	10.1193	-0.177387	9.93974	10.3936	0.45389	0.631278	10.044	10.0712	0.0271362	10.2563	10.953	0.696656	0.669519
CEOP2706	WBGene00045407	T07D4.5	WBGene00004355	rha-1	103	9.12482	8.83687	-0.287951	12.3254	12.6681	0.342706	0.630656	8.98589	9.10779	0.121906	12.6593	12.871	0.211706	0.0898005
CEOP1416	WBGene00011975	T24B1.1	WBGene00011972	T23G11.7	391	12.1275	12.0179	-0.109572	11.228	11.7479	0.519903	0.629475	11.4915	11.5446	0.0530186	11.1714	11.8915	0.720143	0.667124
CEOP3893	WBGene00013040	Y49E10.21	WBGene00013041	pstk-1	783	10.7542	10.793	0.0387828	6.0451	6.71024	0.665149	0.626366	10.1965	10.9379	0.741396	6.55784	7.53887	0.981029	0.239632
CEOP2572	WBGene00002184	kel-1	WBGene00008140	xpf-1	109	7.08176	7.26625	0.184493	10.2569	11.0675	0.810662	0.626168	6.67703	7.57651	0.899481	11.0641	11.563	0.498896	-0.400585
CEOP1016	WBGene00004429	rpl-17	WBGene00021687	Y48G8AL.7	107	15.9766	16.2389	0.262303	7.41529	8.29844	0.883143	0.62084	15.9481	15.9722	0.0240385	8.09129	8.94464	0.853358	0.82932
CEOP2488	WBGene00014058	ZK673.2	WBGene00014059	ZK673.3	431	11.7707	11.7546	-0.0161216	8.79195	9.39372	0.601778	0.6179	11.7778	12.0176	0.239862	9.07811	9.51307	0.434954	0.195091
CEOP1939	WBGene00000165	aps-3	WBGene00021689	Y48G8AL.10	957	10.0081	10.44	0.431901	9.1877	10.2332	1.04554	0.613634	9.41893	10.2177	0.7988	10.0217	10.7579	0.736199	-0.0626014
CEOP1999	WBGene00019322	ahcy-1	WBGene00001056	dpf-3	212	15.962	15.4191	-0.542865	12.7998	12.8699	0.0700917	0.612957	16.0021	15.2243	-0.777808	12.8456	12.895	0.0494698	0.827278
CEOP4176	WBGene00022235	sqd-1	WBGene00003082	lsm-8	120	15.3383	14.9333	-0.404972	10.6659	10.8689	0.203017	0.607989	15.1829	15.0371	-0.145723	11.0246	10.7272	-0.297326	-0.151603
CEOP2756	WBGene00012895	Y46G5A.2	WBGene00012894	tbc-17	7465	9.44529	9.0742	-0.371088	11.7465	11.9826	0.236081	0.607168	8.73772	8.71751	-0.0202062	11.5483	12.0959	0.547529	0.567735
CEOP2136	WBGene00017837	F26G1.1	WBGene00016353	C33F10.4	93	10.6529	10.8757	0.222725	8.04419	8.86706	0.822868	0.600143	11.0399	11.4735	0.433565	8.83064	9.41674	0.5861	0.152535
CEOP1700	WBGene00012738	eif-3.J	WBGene00005010	spr-5	91	11.4225	11.714	0.29149	10.4742	11.365	0.89077	0.599281	11.6082	11.2224	-0.385746	10.9803	11.6145	0.634187	1.01993
CEOP5538	WBGene00012348	pptr-1	WBGene00012347	W08G11.3	1082	11.4937	11.6672	0.173476	9.7583	10.5303	0.771969	0.598493	11.5629	11.8934	0.33046	10.391	11.0063	0.615354	0.284894
CEOP1906	WBGene00022460	use-1	WBGene00000001	aap-1	216	9.6693	9.70312	0.0338206	10.2835	10.9123	0.62881	0.594989	9.10228	9.48761	0.38533	10.7752	11.4559	0.680718	0.295388
CEOP2714	WBGene00010015	atad-3	WBGene00010013	F54B3.1	95	13.1305	12.5351	-0.595401	12.4116	12.4111	-0.000512613	0.594888	13.1646	12.4807	-0.683904	12.7111	12.7592	0.0481694	0.732073
CEOP3900	WBGene00018341	F42A10.5	WBGene00001160	efk-1	2593	12.9665	12.8931	-0.0734484	11.6489	12.1702	0.52127	0.594718	12.9002	12.6363	-0.263901	11.6346	12.9726	1.33799	1.60189
CEOP3822	WBGene00003967	pdr-1	WBGene00007025	mdt-29	96	10.7289	10.8559	0.127052	9.65638	10.3746	0.718264	0.591213	10.7242	11.272	0.547772	10.0606	10.7422	0.681664	0.133892
CEOP4004	WBGene00017929	grld-1	WBGene00017928	tut-1	80	10.9323	11.0347	0.102336	10.269	10.9564	0.687349	0.585013	11.0399	11.176	0.136014	10.7844	10.8022	0.0178656	-0.118149
CEOP2228	WBGene00022885	ZK1248.19	WBGene00022883	ZK1248.15	106	8.0833	8.1366	0.053294	10.1648	10.8016	0.636755	0.583461	7.59701	8.37705	0.780041	10.7694	10.872	0.102656	-0.677384
CEOP3588	WBGene00007188	B0464.9	WBGene00000235	baf-1	309	9.50412	10.0347	0.530602	12.1385	13.252	1.11352	0.582922	9.83082	10.4093	0.578495	11.624	12.7761	1.15211	0.573612
CEOP2448	WBGene00013139	Y53C12A.3	WBGene00175030	Y53C12A.10	93	10.665	10.2002	-0.464765	9.51642	9.63456	0.11814	0.582905	10.0917	10.1985	0.106806	9.46314	9.85078	0.387638	0.280833
CEOP2392	WBGene00009784	F46C5.9	WBGene00008561	F07H5.10	50	11.8465	11.7735	-0.0730035	10.1117	10.6192	0.507498	0.580501	11.3502	11.6512	0.301001	10.457	10.998	0.541026	0.240025
CEOP1248	WBGene00000230	atp-3	WBGene00017855	F27C1.6	86	15.1353	15.0871	-0.048161	11.8099	12.342	0.53202	0.580181	14.9582	14.8324	-0.125758	12.062	12.1636	0.10155	0.227307
CEOP4304	WBGene00009012	F21D5.7	WBGene00009011	F21D5.6	-835	13.5419	13.1435	-0.398393	10.3377	10.5156	0.177956	0.576349	13.0355	12.818	-0.217512	10.5231	10.7669	0.243712	0.461224
CEOP3816	WBGene00011734	mlc-5	WBGene00006391	taf-9	102	12.3688	12.2616	-0.107169	9.42368	9.8925	0.468825	0.575994	11.3017	12.0521	0.750399	9.67665	9.92853	0.251874	-0.498526
CEOP3268	WBGene00000229	atp-2	WBGene00016408	prmt-5	11	17.0287	16.6755	-0.353185	12.1154	12.3373	0.221919	0.575103	17.1838	16.3233	-0.860535	12.444	12.4677	0.0236837	0.884219
CEOP3668	WBGene00044069	hat-1	WBGene00010839	chl-1	25	11.2601	11.717	0.456913	9.65082	10.6816	1.03076	0.573847	11.3757	12.0949	0.719178	10.6043	11.376	0.771659	0.0524809
CEOP5044	WBGene00015905	C17E7.12	WBGene00015903	C17E7.9	104	3.17573	4.98813	1.8124	3.60231	5.98614	2.38383	0.571433	7.219	7.18637	-0.0326268	7.82706	8.18082	0.353766	0.386393
CEOP1324	WBGene00007018	mdt-18	WBGene00000937	dbr-1	-7	9.3269	9.19382	-0.133081	10.1739	10.612	0.438074	0.571155	9.05904	9.30007	0.241035	10.3602	11.035	0.67487	0.433835
CEOP2761	WBGene00017437	nmgp-1	WBGene00017444	F13H8.12	11	9.41495	8.82293	-0.592017	7.86341	7.83714	-0.0262671	0.56575	7.50334	8.04241	0.539073	7.54311	7.55404	0.0109376	-0.528135
CEOP1752	WBGene00010579	K05C4.2	WBGene00003951	pbs-5	105	12.718	12.4796	-0.23845	13.2424	13.5696	0.327201	0.565651	12.4744	11.887	-0.587413	13.0634	13.0967	0.0332194	0.620632
CEOP3882	WBGene00010781	K11H3.4	WBGene00185002	K11H3.8	581	8.59724	9.30025	0.703013	8.37209	9.63934	1.26725	0.564236	9.08082	9.21432	0.133496	9.93464	10.2177	0.283086	0.14959
CEOPX138	WBGene00014141	ZK899.2	WBGene00014145	ZK899.7	827	11.4628	11.3344	-0.128389	5.08352	5.51742	0.433898	0.562287	10.2052	10.4156	0.210394	4.09831	4.37725	0.278939	0.0685444
CEOP3827	WBGene00006604	tra-1	WBGene00012924	Y47D3A.5	1531	10.6914	10.7887	0.0972914	7.23848	7.8969	0.658422	0.56113	11.2912	11.569	0.277799	7.78123	7.50022	-0.281014	-0.558812
CEOP4384	WBGene00011597	zim-1	WBGene00011599	T07G12.8	-2093	9.72689	10.4911	0.764261	7.29669	8.6219	1.32521	0.560946	10.4808	10.6666	0.185807	7.76114	8.35122	0.590082	0.404275
CEOP3068	WBGene00021443	Y39A3CL.7	WBGene00021440	Y39A3CL.1	368	10.7031	11.1446	0.441512	10.6723	11.6738	1.00149	0.559979	10.6202	11.105	0.48472	10.9422	11.6989	0.756693	0.271973
CEOP5216	WBGene00019117	F59E11.12	WBGene00019116	nhr-143	610	8.73694	7.35415	-1.38279	8.80538	7.97459	-0.830782	0.552011	7.96814	7.803	-0.165137	8.09129	7.89526	-0.196024	-0.0308879
CEOP3352	WBGene00017777	F25B5.6	WBGene00017776	F25B5.5	90	11.9586	11.6005	-0.358054	10.4951	10.687	0.191859	0.549913	11.5449	12.0169	0.472035	10.6615	11.2236	0.562119	0.0900845
CEOP3204	WBGene00004760	F10F2.1	WBGene00000206	asb-1	191	13.2843	13.1686	-0.115631	13.3381	13.7716	0.433519	0.549149	13.1938	13.2967	0.102912	13.6604	13.7023	0.0419162	-0.0609958
CEOP1384	WBGene00009004	pfd-6	WBGene00004324	rde-2	87	11.4999	11.3305	-0.169449	10.2109	10.5858	0.374851	0.5443	11.1144	11.2224	0.107976	10.6221	10.8437	0.221647	0.113672
CEOP4624	WBGene00011743	T13F2.2	WBGene00004031	pis-1	100	11.1831	11.1243	-0.0587784	10.6172	11.1003	0.483047	0.541826	11.0133	11.176	0.162668	11.2108	11.4539	0.243118	0.0804499
CEOP2164	WBGene00017286	F09E5.8	WBGene00017285	F09E5.7	93	10.4742	10.3554	-0.118831	11.2448	11.6621	0.417324	0.536155	9.77513	10.5129	0.737809	10.9782	12.1558	1.17767	0.439865
CEOPX012	WBGene00000164	apm-3	WBGene00016642	chil-10	123	10.216	9.35745	-0.858533	10.7004	10.3775	-0.322916	0.535617	8.99452	8.66955	-0.324972	9.3421	9.9828	0.640702	0.965673
CEOP1632	WBGene00001228	eif-3.E	WBGene00015235	cdc-26	163	13.6234	13.6412	0.0177963	10.3073	10.8559	0.548646	0.53085	13.3922	13.2513	-0.140896	10.9658	11.3512	0.385453	0.526349
CEOP5557	WBGene00008301	dct-3	WBGene00138721	C54D10.14	399	7.33423	8.49053	1.1563	6.33164	8.01438	1.68275	0.52645	4.01025	11.4417	7.43148	4.25979	11.1062	6.84645	-0.585027
CEOP1228	WBGene00015092	mrpl-47	WBGene00002583	let-363	217	11.0321	10.6777	-0.354367	12.8092	12.9799	0.170757	0.525124	10.822	10.7146	-0.107408	12.9141	13.5885	0.674382	0.78179
CEOP3750	WBGene00000201	arx-3	WBGene00013580	Y79H2A.3	33	11.3338	11.6815	0.347767	11.1792	12.0518	0.872522	0.524755	11.3184	11.7886	0.470194	11.7572	12.4519	0.694655	0.224461
CEOPX143	WBGene00015527	C06E2.1	WBGene00006717	ubc-22	3678	8.45963	7.67902	-0.780603	5.56617	5.30926	-0.256914	0.523689	7.91456	7.99315	0.0785904	4.53692	5.15097	0.614054	0.535464
CEOP5544	WBGene00021959	Y57E12AL.6	WBGene00003164	mdt-6	79	12.0524	12.328	0.275592	9.70735	10.5052	0.797831	0.522239	11.9118	11.9447	0.0328721	10.6696	10.872	0.202438	0.169566
CEOP5208	WBGene00017881	asp-13	WBGene00017880	F28A12.3	66	13.1954	11.5221	-1.67335	6.55477	5.40217	-1.1526	0.520745	11.8788	10.0804	-1.79839	5.92461	5.43949	-0.485124	1.31327
CEOP4424	WBGene00011122	cpt-2	WBGene00004199	prx-14	136	12.9994	12.522	-0.477342	10.3237	10.366	0.042298	0.51964	12.1403	12.3479	0.207638	10.3866	10.8923	0.505686	0.298048
CEOP2024	WBGene00015186	misc-1	WBGene00015185	mrpl-41	87	12.3367	11.4482	-0.888575	10.5816	10.2109	-0.370625	0.517951	11.6282	11.0289	-0.599243	10.2002	9.91976	-0.280432	0.318812
CEOP5533	WBGene00003637	nhr-47	WBGene00016060	mms-19	4390	8.98724	8.54588	-0.441359	11.274	11.3495	0.0754951	0.516854	8.68891	8.23362	-0.455297	11.574	11.7786	0.204558	0.659855
CEOP2340	WBGene00004421	rpl-10	WBGene00008639	F10B5.2	124	16.9586	16.9389	-0.0197512	10.3434	10.8394	0.496006	0.515758	16.7781	16.6346	-0.143415	10.7643	11.3523	0.588001	0.731417
CEOP4036	WBGene00018934	F56B3.11	WBGene00018935	skr-18	-310	11.8639	11.3879	-0.475975	10.9959	11.0341	0.0381239	0.514099	11.3412	11.2908	-0.0503527	10.9955	10.7999	-0.195621	-0.145269
CEOP3856	WBGene00016977	akap-1	WBGene00015813	thoc-2	1382	13.7527	13.9839	0.231219	11.9167	12.6593	0.742676	0.511457	14.136	14.4669	0.330915	12.4788	13.0506	0.57178	0.240866
CEOP3056	WBGene00022357	kbp-4	WBGene00003917	par-2	103	8.18441	8.61221	0.427794	9.66193	10.5973	0.935369	0.507575	8.18979	9.2613	1.07151	10.4879	10.8078	0.319874	-0.75164
CEOP3060	WBGene00022493	mrpl-45	WBGene00022492	dss-1	1152	10.9346	10.5217	-0.412951	12.189	12.2824	0.0933955	0.506346	10.6732	10.7339	0.0607504	11.8249	12.0022	0.177239	0.116489
CEOP5432	WBGene00011323	mut-15	WBGene00011324	T01C3.9	57	10.2434	10.5371	0.293742	9.60548	10.4021	0.796617	0.502874	10.4674	10.7205	0.253139	10.535	10.7895	0.254445	0.00130585
CEOP4204	WBGene00020683	ribo-1	WBGene00020682	T22D1.3	669	14.5252	14.1558	-0.369422	12.9382	13.0684	0.130168	0.499591	13.9885	13.8483	-0.140271	13.0227	13.0476	0.0248777	0.165149
CEOP3815	WBGene00000998	dig-1	WBGene00019907	R05H11.1	875	12.3973	11.8739	-0.523369	7.64925	7.62222	-0.0270356	0.496333	12.4076	12.4	-0.0075571	7.63431	7.83441	0.200106	0.207663
CEOP1965	WBGene00009367	F33H2.3	WBGene00009284	F31C3.2	906	10.8959	10.8851	-0.0108303	10.9558	11.4409	0.48504	0.495871	10.2587	11.092	0.83332	11.385	11.8545	0.469407	-0.363913
CEOP5232	WBGene00008237	nstp-10	WBGene00001909	his-35	2318	12.0751	11.6368	-0.43825	12.0995	12.1558	0.0562929	0.494542	11.3741	11.6231	0.249041	11.0476	11.7222	0.674592	0.425551
CEOP4064	WBGene00022075	Y69A2AR.3	WBGene00004367	ric-8	863	11.2491	10.7736	-0.475512	9.97434	9.99176	0.0174294	0.492942	10.7016	10.2588	-0.442736	10.0146	10.2213	0.206678	0.649414
CEOP3448	WBGene00022795	ZK686.5	WBGene00022792	ZK686.2	-16	9.22815	8.91252	-0.31563	11.5476	11.7245	0.176888	0.492518	7.98556	7.72469	-0.260869	11.7832	11.4635	-0.319684	-0.0588156
CEOP4472	WBGene00002335	let-60	WBGene00014078	ZK792.5	105	12.3131	12.066	-0.247114	11.8999	12.1438	0.243828	0.490942	12.1548	12.2002	0.0454132	12.0386	12.2047	0.166157	0.120744
CEOPX152	WBGene00001537	gcy-11	WBGene00016268	C30G4.2	764	8.20988	8.21125	0.00137013	3.33236	3.82316	0.4908	0.48943	7.58181	8.66955	1.08774	3.70833	5.15097	1.44264	0.354904
CEOP3664	WBGene00010974	bbs-5	WBGene00010973	rip-1	136	6.11147	6.60993	0.498461	5.50164	6.48805	0.986411	0.487951	5.87561	6.88412	1.00851	5.54046	6.5923	1.05185	0.0433378
CEOP4608	WBGene00007824	C30H6.7	WBGene00007825	C30H6.8	94	12.5927	12.1713	-0.421444	9.99792	10.0635	0.0655318	0.486976	12.2892	12.211	-0.0781871	9.61454	10.1242	0.509693	0.58788
CEOP1452	WBGene00004378	rme-8	WBGene00008934	F18C12.3	132	13.3855	13.1066	-0.278961	11.0134	11.2194	0.206021	0.484982	12.894	13.4291	0.535088	11.0218	10.6874	-0.334387	-0.869475
CEOP1984	WBGene00004268	rab-5	WBGene00006732	uev-3	81	12.1358	12.2829	0.147063	8.82858	9.45465	0.626066	0.479002	11.8473	12.4422	0.594878	9.19007	9.93289	0.742815	0.147937
CEOPX096	WBGene00017419	F13B9.1	WBGene00019987	R09F10.3	110	13.2558	12.3959	-0.859884	8.85142	8.46563	-0.385788	0.474096	12.1465	12.2236	0.0771028	8.05873	8.45995	0.401222	0.324119
CEOP4616	WBGene00195046	F42A9.11	WBGene00006483	dgk-4	3465	3.17573	3	-0.17573	11.7382	12.0361	0.297901	0.473631	3.17221	3.31708	0.144869	12.0898	12.5324	0.442524	0.297655
CEOP5588	WBGene00000838	cul-3	WBGene00044689	arid-1	966	12.7376	13.2576	0.519922	10.4826	11.4729	0.990294	0.470373	13.1641	13.5244	0.360312	11.9106	12.3682	0.457558	0.0972467
CEOP5352	WBGene00012245	W04D2.6	WBGene00012142	T28H10.1	55	12.0761	12.2546	0.178477	7.17782	7.826	0.648187	0.46971	12.172	12.4632	0.291166	6.99642	8.32049	1.32407	1.0329
CEOP1664	WBGene00007602	C15C6.3	WBGene00007603	C15C6.4	903	10.7499	10.9583	0.20842	8.2448	8.92039	0.675589	0.467169	10.7635	11.2806	0.5171	8.63472	9.19508	0.560361	0.0432603
CEOP2758	WBGene00005013	jmjd-1.1	WBGene00009662	F43G6.10	526	8.76471	9.59246	0.827755	3.33236	4.62669	1.29433	0.466576	9.05354	9.12314	0.0695966	5.90032	6.42079	0.520473	0.450877
CEOP4672	WBGene00019047	F58E2.3	WBGene00019046	F58E2.2	214	7.30617	6.99512	-0.311049	3	3.15043	0.150426	0.461474	6.6037	7.54648	0.942778	3	3.31708	0.317078	-0.6257
CEOP5504	WBGene00013756	ftr-1	WBGene00001482	fog-2	1015	8.62022	8.94118	0.320967	8.57389	9.35551	0.781623	0.460656	8.66027	9.47769	0.817428	9.47758	9.84153	0.363952	-0.453476
CEOP2298	WBGene00018391	rpb-4	WBGene00018390	F43E2.1	91	10.9886	11.009	0.0204476	10.0623	10.5431	0.480817	0.460369	10.755	11.2331	0.478012	10.2647	10.3946	0.129978	-0.348033
CEOP1344	WBGene00020932	dhod-1	WBGene00020931	cytb-5.2	-363	12.4684	11.5808	-0.88762	12.5626	12.1345	-0.428128	0.459493	11.8318	11.2425	-0.589305	11.8834	11.9777	0.0943362	0.683642
CEOP1776	WBGene00009286	F31C3.4	WBGene00009285	F31C3.3	95	10.3155	10.5833	0.267777	11.8878	12.6125	0.724752	0.456975	10.937	11.19	0.253018	12.3602	12.9412	0.580967	0.32795
CEOP2588	WBGene00006601	tpi-1	WBGene00000892	cyn-16	79	13.863	13.4358	-0.427145	10.2787	10.3072	0.0284726	0.455617	13.3813	12.9464	-0.434825	10.1144	10.633	0.518669	0.953493
CEOP5500	WBGene00000940	dcs-1	WBGene00001485	fre-1	-298	10.6144	10.6699	0.0555927	10.2703	10.7808	0.510545	0.454952	10.4094	10.6596	0.250177	10.4329	10.9138	0.480917	0.23074
CEOP5584	WBGene00020246	clic-1	WBGene00044342	T05B11.7	128	13.1417	12.9738	-0.167863	6.17492	6.45951	0.284589	0.452452	12.3389	12.75	0.41105	5.40888	6.37025	0.961369	0.550319
CEOP3532	WBGene00015525	rha-2	WBGene00015524	C06E1.9	94	10.7723	10.95	0.177711	10.5727	11.1985	0.62577	0.448059	10.8373	11.0592	0.221834	10.8783	11.4529	0.574585	0.352751
CEOP2767	WBGene00011040	R05H5.5	WBGene00011039	R05H5.4	-723	10.0154	10.6862	0.670843	9.40174	10.5139	1.11214	0.441293	10.1405	11.0875	0.946942	10.0647	10.5812	0.516523	-0.430419
CEOP1564	WBGene00006528	tba-1	WBGene00009163	drsh-1	56	14.3782	14.7236	0.345372	9.73217	10.5165	0.78431	0.438938	14.2734	14.7307	0.45736	10.8799	11.1556	0.275704	-0.181656
CEOP2176	WBGene00017138	EEED8.10	WBGene00017137	pink-1	-276	12.0019	11.7283	-0.273608	10.621	10.7808	0.159785	0.433393	11.8509	11.5732	-0.277662	11.0295	10.9479	-0.0815326	0.19613
CEOP1236	WBGene00018599	F48C1.6	WBGene00018598	F48C1.5	99	10.8634	10.845	-0.0184196	8.49735	8.90988	0.412532	0.430951	10.4879	10.6499	0.161979	8.75136	9.24035	0.488983	0.327004
CEOP1212	WBGene00003221	mes-3	WBGene00001050	dom-3	1001	11.0127	11.1345	0.121843	8.56996	9.12051	0.550551	0.428708	11.0392	11.6004	0.561198	8.73772	9.65178	0.914064	0.352866
CEOP1008	WBGene00006593	tol-1	WBGene00021026	W04C9.4	386	11.136	10.9954	-0.140611	10.9783	11.266	0.287745	0.428356	10.5911	11.301	0.709842	11.0218	10.9693	-0.0524288	-0.762271
CEOP2597	WBGene00013268	Y57A10A.28	WBGene00013267	Y57A10A.27	1306	9.8405	9.69242	-0.148076	10.8722	11.1525	0.280279	0.428355	10.1064	9.61064	-0.495771	10.9518	10.8514	-0.100381	0.395389
CEOP1973	WBGene00019075	F59A3.2	WBGene00185086	F59A3.12	101	9.70914	10.2991	0.590009	9.46446	10.4796	1.01519	0.425177	10.3668	10.4104	0.043539	10.4455	10.8117	0.366218	0.322679
CEOP4670	WBGene00022089	Y69A2AR.18	WBGene00022088	Y69A2AR.17	134	15.4751	14.9367	-0.5384	8.17926	8.06262	-0.116642	0.421757	15.2362	14.5543	-0.681864	8.09129	8.11071	0.0194257	0.70129
CEOP2070	WBGene00018769	mnat-1	WBGene00006647	tsr-1	651	12.2638	12.4762	0.212409	10.4131	11.0461	0.633041	0.420633	12.139	11.5502	-0.588764	10.5202	10.748	0.227851	0.816615
CEOP2380	WBGene00008428	D2085.3	WBGene00008429	D2085.4	109	11.0784	11.2546	0.176178	11.5625	12.1588	0.596278	0.4201	11.1393	11.1069	-0.0324088	11.5692	12.274	0.704778	0.737187
CEOP5559	WBGene00005024	sqv-6	WBGene00021750	Y50D4C.6	1738	9.92598	10.0846	0.158658	6.77553	7.35415	0.578624	0.419967	10.3172	10.4062	0.0889657	7.44575	8.18082	0.735075	0.64611
CEOP3404	WBGene00002083	inf-1	WBGene00000276	byn-1	46	15.1426	15.1172	-0.0253736	12.4776	12.8721	0.394445	0.419819	15.3811	14.7037	-0.677393	12.7213	12.7409	0.0196232	0.697016
CEOP3144	WBGene00014204	ccdc-47	WBGene00014203	ZK1058.3	60	13.2622	13.1642	-0.0979977	8.21492	8.53566	0.320738	0.418736	13.1019	13.1613	0.0593638	8.40796	9.26361	0.855652	0.796288
CEOP3877	WBGene00004201	prx-19	WBGene00018835	F54F2.7	134	12.0954	11.3969	-0.6985	8.40774	8.12756	-0.280188	0.418312	11.5385	11.5403	0.00174246	7.90238	8.16608	0.263701	0.261959
CEOP1732	WBGene00004489	rps-20	WBGene00013674	Y105E8A.14	110	16.2871	16.3641	0.0769747	9.92751	10.4216	0.494133	0.417158	16.1311	16.0654	-0.0657223	10.8204	10.7298	-0.090676	-0.0249536
CEOP3156	WBGene00007626	rnf-121	WBGene00007627	ccdc-55	30	11.1545	11.2839	0.129386	10.8052	11.35	0.544789	0.415403	10.5566	10.927	0.370404	10.9091	11.468	0.558922	0.188518
CEOP3871	WBGene00015641	C09E7.7	WBGene00015640	C09E7.6	320	9.59971	9.79021	0.190505	5.9272	6.52983	0.602632	0.412126	9.53196	9.60337	0.0714101	6.4615	6.57753	0.116023	0.0446125
CEOPX044	WBGene00020123	R160.6	WBGene00020122	R160.5	180	3	3	0	3	3.41109	0.41109	0.41109	3	3.45281	0.452814	3	3.16723	0.167233	-0.285581
CEOP5204	WBGene00017797	symk-1	WBGene00017796	F25G6.1	-5661	11.3233	11.7095	0.386148	6.662	7.45879	0.796791	0.410642	11.4778	11.6512	0.173411	7.16903	7.13683	-0.0321982	-0.205609
CEOP3248	WBGene00043156	C27F2.9	WBGene00016167	vps-22	-1229	10.5629	9.90447	-0.658435	11.5719	11.3191	-0.252816	0.405619	10.0357	9.99953	-0.0361571	11.2182	11.4014	0.183208	0.219365
CEOP2116	WBGene00015817	C16A11.4	WBGene00015816	C16A11.3	418	11.0156	11.5371	0.521509	8.67611	9.60229	0.926177	0.404668	11.6077	11.8731	0.265421	9.50402	9.7307	0.226684	-0.0387366
CEOP1005	WBGene00009266	F30A10.9	WBGene00009262	F30A10.3	9977	11.5541	11.7163	0.16214	10.544	11.1106	0.566623	0.404482	11.3035	11.7192	0.415764	10.8058	11.4695	0.663721	0.247957
CEOP3152	WBGene00007630	har-1	WBGene00006448	glod-4	689	12.7559	12.4011	-0.354831	10.4098	10.4582	0.0483997	0.403231	12.6708	11.7447	-0.926128	9.75495	10.6481	0.893184	1.81931
CEOP3704	WBGene00012662	Y39A1C.1	WBGene00003898	oxi-1	110	7.99815	8.1047	0.106544	10.8722	11.3808	0.508621	0.402077	7.58943	8.10557	0.516143	11.1367	11.8105	0.673807	0.157664
CEOP2592	WBGene00013248	Y57A10A.3	WBGene00013249	Y57A10A.4	82	7.67874	7.88622	0.207479	6.84219	7.45157	0.609372	0.401894	8.04217	7.79664	-0.245536	7.22878	7.73804	0.50926	0.754795
CEOP3110	WBGene00010306	golg-4	WBGene00010450	K01A11.2	993	12.3312	12.1014	-0.229858	9.66562	9.83534	0.169721	0.399579	11.75	11.7842	0.0342016	9.53788	10.0161	0.478186	0.443985
CEOP4520	WBGene00002002	hsb-1	WBGene00010671	eak-7	-1300	11.5655	11.9487	0.383173	10.5639	11.3461	0.782251	0.399078	11.6772	12.1477	0.470494	11.0871	11.8133	0.726153	0.255659
CEOP4622	WBGene00004493	rps-24	WBGene00044789	T07A9.14	90	16.5129	16.5132	0.000253974	10.5599	10.9564	0.39646	0.396206	16.1712	16.0213	-0.149939	11.2225	10.9422	-0.280293	-0.130355
CEOP1980	WBGene00008531	F02E9.7	WBGene00004117	sin-3	636	9.76003	10.1284	0.368326	11.6111	12.3743	0.763194	0.394868	10.0231	10.6051	0.581982	12.3167	12.8664	0.549707	-0.0322744
CEOP2436	WBGene00006473	tag-124	WBGene00004050	parp-2	-281	10.0482	10.4133	0.365089	10.5248	11.2803	0.755503	0.390414	10.2027	10.367	0.164293	11.0992	11.8552	0.75605	0.591757
CEOP2765	WBGene00007689	C18E9.9	WBGene00007688	C18E9.8	297	10.7842	11.0592	0.275037	10.6096	11.2701	0.660537	0.3855	10.0783	10.9379	0.85959	10.4643	10.6069	0.142596	-0.716994
CEOP5340	WBGene00010097	srpa-68	WBGene00010096	rskd-1	303	13.1543	12.778	-0.3763	11.4061	11.4146	0.00857496	0.384875	12.8016	12.6905	-0.111055	11.3861	11.7301	0.34397	0.455026
CEOP5576	WBGene00012523	srbc-65	WBGene00012524	Y32B12B.4	1053	3.33236	3.73065	0.398284	10.4669	11.2494	0.782552	0.384268	3.17221	3.79694	0.624733	11.2188	11.464	0.245192	-0.37954
CEOP3800	WBGene00006439	ant-1.1	WBGene00002185	kel-3	172	17.4521	17.2966	-0.155538	10.2703	10.4964	0.226172	0.38171	17.4829	17.1397	-0.343187	9.87823	10.5996	0.721358	1.06454
CEOP3336	WBGene00000381	cct-6	WBGene00017162	ddx-23	263	13.951	14.0114	0.0604079	11.9097	12.3495	0.439836	0.379428	13.9994	14.1167	0.117349	11.7213	12.4767	0.755458	0.638109
CEOP3792	WBGene00012094	T27E9.2	WBGene00012097	abcf-2	-3037	14.5254	14.6186	0.0931804	14.3322	14.8035	0.47124	0.37806	14.4643	14.7271	0.262801	14.4681	15.0778	0.609728	0.346927
CEOP4168	WBGene00001093	drp-1	WBGene00020464	T12E12.3	268	12.1144	12.2004	0.0859925	10.3921	10.8553	0.463189	0.377196	12.3285	12.4079	0.0794516	11.1124	11.0276	-0.0848831	-0.164335
CEOP3324	WBGene00002982	lgg-3	WBGene00015147	B0336.7	111	8.13208	8.73636	0.604277	9.22315	10.2034	0.980271	0.375994	8.73772	9.32903	0.591315	10.0189	10.3605	0.341657	-0.249658
CEOP5048	WBGene00019276	H43I07.3	WBGene00019275	rpac-40	95	10.7969	10.8811	0.0841871	10.8019	11.2614	0.459459	0.375272	10.5507	10.5061	-0.0445995	11.1529	11.3249	0.172087	0.216686
CEOP4667	WBGene00013301	Y57G11C.3	WBGene00013332	Y57G11C.43	219	11.6064	11.5928	-0.0136081	9.77887	10.1396	0.360771	0.374379	11.2359	11.57	0.334081	9.99468	10.2414	0.246679	-0.0874018
CEOP3444	WBGene00000854	cux-7	WBGene00000537	clk-2	103	10.5106	10.8171	0.306538	10.0125	10.6931	0.680646	0.374109	10.6369	10.7422	0.105354	10.5011	11.2806	0.77948	0.674126
CEOP3764	WBGene00013728	Y111B2A.2	WBGene00013729	Y111B2A.3	-597	10.8489	11.017	0.16816	11.9913	12.5332	0.541936	0.373776	11.1777	11.1661	-0.011592	12.7757	12.5092	-0.266518	-0.254926
CEOP4524	WBGene00013223	efa-6	WBGene00013224	Y55D9A.2	271	11.3978	11.9976	0.599795	9.57247	10.5448	0.972301	0.372507	11.816	12.576	0.759979	10.2765	11.0888	0.812262	0.0522828
CEOP3859	WBGene00044318	tag-267	WBGene00021061	W06E11.1	532	10.3865	10.2604	-0.126128	10.9716	11.2168	0.245185	0.371313	9.88753	9.79598	-0.0915506	11.2736	11.5298	0.256142	0.347693
CEOP4654	WBGene00007752	wdfy-3	WBGene00011941	T23B5.4	335	11.5551	11.3121	-0.242988	7.86981	7.99463	0.124811	0.367799	11.2163	11.5341	0.317725	7.64166	7.92475	0.283094	-0.0346313
CEOP3806	WBGene00015267	chin-1	WBGene00017153	E_BE45912.2	159	9.82245	10.5899	0.767462	6.50626	7.6414	1.13515	0.367684	10.7694	11.0505	0.281122	7.53524	8.11583	0.580594	0.299472
CEOP5456	WBGene00012316	ctps-1	WBGene00013606	cand-1	1062	13.0349	12.9432	-0.091704	13.2202	13.4955	0.275262	0.366966	13.141	13.1084	-0.0325431	13.276	13.8504	0.574358	0.606901
CEOP1124	WBGene00020185	pgk-1	WBGene00000764	coq-4	86	13.0052	12.4397	-0.565481	9.30815	9.10907	-0.199081	0.3664	12.5484	11.928	-0.620354	8.83385	9.08968	0.255835	0.876188
CEOP3124	WBGene00010810	M01F1.4	WBGene00010809	M01F1.3	417	11.5536	11.5021	-0.0515415	16.1304	16.4447	0.314364	0.365905	11.2683	11.7376	0.46932	16.1988	16.1902	-0.00855008	-0.47787
CEOP1921	WBGene00003396	mom-4	WBGene00000640	col-64	96	10.1816	10.2332	0.0515988	5.39909	5.81646	0.417376	0.365778	10.6118	10.7214	0.109529	4.82198	6.29997	1.478	1.36847
CEOP1208	WBGene00044431	W03G9.8	WBGene00001860	him-1	106	9.12482	9.24069	0.115879	12.5869	13.0678	0.480914	0.365035	9.08082	9.25203	0.171208	12.9724	13.3116	0.339133	0.167925
CEOP2440	WBGene00005026	sqv-8	WBGene00014250	ZK1307.9	-23	9.87594	10.5008	0.624872	9.08408	10.067	0.982929	0.358057	10.3354	10.8251	0.489647	9.97882	10.6891	0.710272	0.220625
CEOP3296	WBGene00021316	Y32H12A.8	WBGene00021315	Y32H12A.7	101	11.7843	11.8695	0.0852168	10.8052	11.2479	0.442616	0.357399	12.0757	12.3414	0.265726	11.0316	11.4529	0.42133	0.155604
CEOP2280	WBGene00022852	ZK1127.5	WBGene00022857	ZK1127.12	110	11.1991	11.1558	-0.0432914	9.82575	10.1396	0.313889	0.35718	10.9796	10.9862	0.00658517	9.84521	10.4423	0.597103	0.590518
CEOP4072	WBGene00021888	Y54G2A.23	WBGene00006708	ubc-13	1824	12.7998	12.4769	-0.322856	12.1086	12.1424	0.033719	0.356575	11.9	11.7301	-0.169856	12.1029	12.1244	0.021551	0.191407
CEOP1448	WBGene00010560	iftb-1	WBGene00008318	C54G4.9	81	13.4687	13.1937	-0.274964	10.0411	10.1215	0.0804047	0.355368	13.0718	12.845	-0.226775	10.2611	10.571	0.309885	0.53666
CEOP1308	WBGene00020376	T09B4.2	WBGene00020375	pigv-1	89	9.97582	10.2056	0.229751	10.7927	11.377	0.584333	0.354582	10.456	10.8204	0.364417	11.9163	12.1963	0.279968	-0.0844492
CEOP3368	WBGene00002850	let-716	WBGene00015807	C16A3.2	420	13.8212	14.1484	0.327199	8.24972	8.92822	0.678501	0.351303	14.1813	14.3461	0.164831	9.05078	9.81972	0.768936	0.604105
CEOP2680	WBGene00017452	bath-29	WBGene00017451	F14D2.2	158	6.94284	7.70357	0.760728	6.0451	7.15496	1.10986	0.349133	7.87771	8.12603	0.248317	7.12778	7.57651	0.448737	0.200421
CEOP2512	WBGene00009353	sdhd-1	WBGene00009352	F33A8.4	90	12.6196	12.3954	-0.224106	11.2577	11.3822	0.124568	0.348674	12.4055	12.2576	-0.147896	11.3636	11.464	0.100445	0.248341
CEOP4512	WBGene00008948	F19B6.1	WBGene00006733	ufd-1	-1484	13.4754	13.5666	0.09119	11.5431	11.9785	0.435394	0.344204	13.538	13.6365	0.0985275	11.6888	11.8421	0.153325	0.054797
CEOPX162	WBGene00020920	set-20	WBGene00020919	set-19	124	9.3431	8.82573	-0.517374	10.4381	10.2645	-0.173558	0.343816	7.50334	8.05313	0.549794	8.64573	9.82442	1.1787	0.628903
CEOP4661	WBGene00013317	Y57G11C.22	WBGene00013315	Y57G11C.20	-10303	9.11406	8.76871	-0.345357	4.67902	4.67714	-0.00188205	0.343475	8.38188	8.99277	0.610896	4.96938	5.30243	0.33305	-0.277846
CEOP5444	WBGene00009224	F28F8.7	WBGene00044188	F28F8.9	575	8.76127	8.77161	0.0103463	8.56207	8.91515	0.353076	0.34273	8.35532	8.49576	0.140443	9.01163	9.45362	0.441989	0.301546
CEOP3680	WBGene00004282	rab-30	WBGene00012860	acdh-11	596	9.5387	8.78317	-0.755527	11.6897	11.2732	-0.416542	0.338985	8.717	8.7866	0.0695914	11.1091	11.3453	0.236116	0.166524
CEOP2644	WBGene00010193	btb-20	WBGene00010194	btb-19	264	8.93015	9.24697	0.316822	8.08881	8.74229	0.653488	0.336666	9.01163	9.29104	0.279413	8.85296	9.36174	0.50878	0.229367
CEOP5296	WBGene00000249	bir-1	WBGene00004806	skp-1	108	9.83068	9.8764	0.0457181	11.8265	12.2055	0.378984	0.333266	9.85314	10.027	0.17384	11.8087	12.2348	0.426088	0.252248
CEOP3024	WBGene00017328	F10C5.2	WBGene00003134	mat-3	98	11.4994	12.2729	0.773514	10.5913	11.6973	1.106	0.33249	12.1065	12.5809	0.474338	10.9861	11.6556	0.669434	0.195096
CEOP5550	WBGene00015439	C04E12.10	WBGene00015438	srbc-2	460	3.33236	3	-0.332361	3	3	0	0.332361	4.25979	3.16723	-1.09256	3	3	0	1.09256
CEOP3648	WBGene00194725	T16H12.13	WBGene00011812	T16H12.2	239	3.33236	3.73065	0.398284	4.94478	5.67467	0.729894	0.33161	3.32604	3.57687	0.250833	5.26408	5.70722	0.443139	0.192306
CEOPX028	WBGene00016617	C43H6.4	WBGene00016616	C43H6.3	105	9.51438	8.7304	-0.783978	9.86956	9.41618	-0.453382	0.330596	8.24389	8.38131	0.137421	8.35084	9.07661	0.725766	0.588345
CEOP1920	WBGene00022281	abtm-1	WBGene00022280	Y74C10AL.2	-297	10.2347	10.2152	-0.0195051	10.3787	10.6823	0.303687	0.323192	10.2297	10.0738	-0.155947	9.69795	10.836	1.13805	1.294
CEOP3720	WBGene00012936	Y47D3A.29	WBGene00000519	cku-70	602	12.0446	12.6304	0.585808	10.1778	11.0863	0.908559	0.322751	12.4857	13.0089	0.523149	10.3953	11.4569	1.0616	0.538455
CEOP4581	WBGene00012765	Y41E3.7	WBGene00012767	fcd-2	193	11.2938	11.6722	0.378405	10.1893	10.8891	0.699761	0.321356	11.1151	11.6303	0.515191	10.7112	11.0783	0.367106	-0.148085
CEOP2492	WBGene00011304	mnk-1	WBGene00004185	pro-1	421	13.7622	13.876	0.113822	10.6823	11.1158	0.433428	0.319606	13.2447	14.5631	1.31836	10.7852	11.2914	0.506172	-0.812192
CEOP2404	WBGene00003870	ooc-5	WBGene00009711	F44G4.1	101	11.1024	10.8401	-0.262321	11.807	11.8641	0.0570743	0.319395	11.2077	11.3155	0.107801	11.7882	12.0481	0.259947	0.152146
CEOP2064	WBGene00016342	C33C12.10	WBGene00016341	mtq-2	2895	9.18256	9.14087	-0.0416862	8.65401	8.93082	0.276813	0.318499	8.54746	8.80574	0.258276	8.06966	9.11549	1.04582	0.787546
CEOP5398	WBGene00010279	letm-1	WBGene00010280	rde-12	1165	12.2753	12.3832	0.10781	13.1245	13.5505	0.426013	0.318204	12.3429	12.2101	-0.132743	13.0023	13.8985	0.896129	1.02887
CEOP5556	WBGene00021078	unc-132	WBGene00003025	lin-40	3119	11.3844	11.6384	0.254001	11.3906	11.9595	0.568987	0.314986	11.7572	11.5274	-0.229846	11.5629	12.0508	0.487854	0.7177
CEOPX104	WBGene00020792	T25B6.6	WBGene00020791	T25B6.5	167	3.47364	3.82316	0.349521	3.33236	3.99209	0.659734	0.310213	3.5918	3.98784	0.39604	3.17221	3.6911	0.518889	0.122849
CEOPX180	WBGene00011077	R07B1.5	WBGene00011078	R07B1.6	102	9.45597	8.09081	-1.36516	7.92622	6.87058	-1.05564	0.309523	3.5918	5.97866	2.38686	3.32604	5.90955	2.58351	0.196655
CEOP3216	WBGene00001259	emb-5	WBGene00011415	him-18	103	13.4449	13.8394	0.394458	10.4626	11.1625	0.699813	0.305354	13.7231	14.1338	0.410682	11.1821	11.5583	0.376143	-0.0345386
CEOP4588	WBGene00020284	mel-46	WBGene00003130	map-2	105	11.5361	11.8352	0.29913	12.5296	13.1311	0.601465	0.302335	11.8596	12.1774	0.317858	13.0932	12.9557	-0.137462	-0.45532
CEOP2400	WBGene00007684	C18E9.4	WBGene00007690	sftd-3	89	12.5485	11.8265	-0.721926	10.8825	10.4609	-0.42164	0.300286	11.9581	11.1273	-0.830805	10.0619	10.537	0.475071	1.30588
CEOP2688	WBGene00004167	pqn-87	WBGene00013259	trpp-5	6756	14.0797	14.0836	0.00399618	9.36367	9.66769	0.304015	0.300018	14.2964	14.3266	0.0302045	8.55915	9.70204	1.14289	1.11268
CEOP3808	WBGene00004075	pod-1	WBGene00003373	mlh-1	370	12.4642	13.6218	1.1576	9.41932	10.8736	1.45431	0.296711	13.9174	14.6012	0.683833	10.4276	11.66	1.23238	0.548546
CEOP4056	WBGene00022300	Y76B12C.6	WBGene00022296	xpc-1	1369	9.04781	9.79021	0.742399	10.6613	11.7003	1.03907	0.29667	10.1764	10.5178	0.341413	11.4664	12.278	0.811559	0.470145
CEOP1260	WBGene00019711	M01E11.2	WBGene00019710	M01E11.1	126	11.4649	11.634	0.169137	9.18256	9.64727	0.464708	0.295571	11.3943	11.6774	0.283065	9.53393	9.81185	0.277918	-0.005147
CEOP4160	WBGene00018317	F41H10.4	WBGene00018321	sand-1	111	10.3998	10.759	0.359164	10.2235	10.8777	0.654182	0.295018	10.1521	10.6196	0.467425	10.9098	11.4144	0.504602	0.0371774
CEOP4340	WBGene00010637	K07F5.12	WBGene00003787	npp-1	-52	8.32624	8.73933	0.413085	11.1447	11.8521	0.707489	0.294404	8.89045	8.92143	0.030983	11.5692	12.0611	0.491908	0.460925
CEOP5542	WBGene00013360	Y60A3A.9	WBGene00000987	dhs-24	105	12.7273	12.226	-0.501296	11.4963	11.2885	-0.207809	0.293487	11.6328	11.8077	0.174954	11.3535	11.4082	0.0546783	-0.120276
CEOP1022	WBGene00022150	Y71G12B.10	WBGene00022149	lin-65	919	10.6371	11.1112	0.474132	9.97582	10.7421	0.766252	0.29212	10.7007	11.168	0.467274	10.5604	10.9693	0.408881	-0.0583927
CEOP3728	WBGene00001235	elb-1	WBGene00012756	Y41C4A.9	187	9.90274	10.1653	0.262535	10.3719	10.9261	0.554165	0.291631	9.66768	10.1705	0.502826	10.4991	10.9897	0.490617	-0.012209
CEOP5531	WBGene00020957	W02H5.2	WBGene00020963	W02H5.9	3344	8.69066	8.95658	0.265927	8.94236	9.49739	0.555034	0.289107	8.87495	9.2497	0.374754	9.02011	9.43119	0.411082	0.0363288
CEOP1492	WBGene00009672	F43G9.12	WBGene00012150	syx-17	76	10.8456	11.5853	0.739727	9.27475	10.3032	1.02842	0.288689	11.1496	11.6254	0.475714	9.52005	10.3134	0.79331	0.317596
CEOP1568	WBGene00013694	Y106G6A.1	WBGene00013697	dsbn-1	101	10.5737	10.3554	-0.218317	10.5835	10.6527	0.0692086	0.287525	10.1965	10.4716	0.275116	10.2455	10.9771	0.73159	0.456474
CEOP4504	WBGene00016591	C42C1.13	WBGene00016589	C42C1.11	112	8.6834	8.66628	-0.0171201	11.6078	11.8743	0.266479	0.283599	8.4957	9.03935	0.543643	11.5047	12.3428	0.838074	0.294431
CEOP4508	WBGene00016588	hpo-12	WBGene00016592	erl-1	94	11.4138	11.4267	0.0129125	9.43236	9.72726	0.294898	0.281986	11.1928	11.5446	0.351771	9.70673	10.3508	0.644042	0.29227
CEOP3132	WBGene00003962	pdi-1	WBGene00000885	cyn-9	77	14.4965	14.8167	0.320204	9.83887	10.44	0.601152	0.280948	14.1338	14.3297	0.195871	10.3712	10.6481	0.276889	0.0810176
CEOP4604	WBGene00008196	C49C3.6	WBGene00008197	C49C3.7	-32	9.52253	9.92809	0.405563	9.8807	10.5658	0.685146	0.279583	9.78677	10.1532	0.366405	10.54	10.8274	0.287488	-0.0789171
CEOP1744	WBGene00013689	bath-40	WBGene00013688	riok-2	588	11.2891	11.8167	0.527656	11.5724	12.3782	0.80576	0.278105	11.8588	12.2851	0.426301	12.0675	12.4984	0.430932	0.00463121
CEOP5364	WBGene00010736	istr-1	WBGene00011242	R11D1.1	109	11.64	12.2431	0.603123	9.99792	10.8784	0.880437	0.277313	11.4971	12.4191	0.921965	10.3535	11.5403	1.18682	0.264854
CEOP4677	WBGene00017069	D2096.1	WBGene00019789	M116.2	999	8.79195	9.15652	0.364571	7.78424	8.42561	0.641378	0.276807	8.32369	8.19057	-0.133127	7.58181	8.77369	1.19188	1.32501
CEOP2580	WBGene00012221	W03C9.5	WBGene00004271	rab-7	113	8.3122	8.63472	0.322516	11.5665	12.1655	0.598971	0.276455	8.51183	8.96466	0.452828	11.5812	12.544	0.962864	0.510037
CEOP3436	WBGene00020601	T20B12.3	WBGene00006542	tbp-1	111	11.321	11.6404	0.319441	10.5659	11.1613	0.595482	0.276042	11.4356	11.5982	0.162575	10.9212	11.5521	0.630924	0.468349
CEOP3873	WBGene00000542	clp-1	WBGene00015557	C06G4.1	792	13.0598	13.4808	0.420986	10.0411	10.7339	0.692773	0.271787	13.6832	13.9198	0.236566	10.6901	11.0625	0.372377	0.135811
CEOP3736	WBGene00013232	faah-4	WBGene00013231	tsen-2	1066	11.2631	11.3161	0.052966	9.28916	9.61366	0.324504	0.271538	10.8822	11.5493	0.667094	8.83705	10.0092	1.17214	0.50505
CEOP4196	WBGene00019259	H34C03.2	WBGene00004954	spd-3	939	12.699	12.9185	0.219464	8.74044	9.23017	0.48973	0.270266	13.3249	13.1917	-0.13316	9.00025	9.66232	0.662079	0.795239
CEOP5372	WBGene00007606	C15C8.4	WBGene00007609	C15C8.7	150	10.2678	10.526	0.258144	9.25531	9.78303	0.527721	0.269578	10.1864	10.7943	0.607827	9.17243	10.31	1.13758	0.529757
CEOP3814	WBGene00018366	F42H10.2	WBGene00015418	pac-1	3921	8.94539	8.89664	-0.0487575	11.9857	12.2058	0.220011	0.268769	8.90273	9.19508	0.292357	11.9731	12.6063	0.633211	0.340853
CEOP3052	WBGene00004277	rab-18	WBGene00006697	uaf-1	2910	10.5218	10.6369	0.115073	12.0573	12.4406	0.383336	0.268263	10.2089	10.6787	0.469864	12.0972	12.5179	0.420719	-0.0491453
CEOP1576	WBGene00001226	eif-3.C	WBGene00011944	T23D8.3	109	14.6147	14.4388	-0.175869	12.4231	12.5151	0.0919915	0.267861	14.4397	14.0689	-0.370725	12.4918	12.8182	0.326339	0.697063
CEOP2120	WBGene00015297	sco-1	WBGene00015296	C01F1.1	333	10.9069	11.0377	0.130827	11.6586	12.055	0.396417	0.265591	10.6424	10.509	-0.133329	11.6378	12.0574	0.419603	0.552932
CEOP4683	WBGene00044290	B0035.18	WBGene00007109	B0035.6	157	8.45537	9.2217	0.766327	10.6172	11.6475	1.03033	0.264007	9.02293	9.42502	0.402089	11.5605	12.179	0.618474	0.216384
CEOP1520	WBGene00009346	F32H2.10	WBGene00009341	thoc-3	106	8.44683	8.75409	0.307264	9.96689	10.538	0.571082	0.263818	8.79484	9.27511	0.480262	10.1827	10.9145	0.731853	0.251591
CEOP3672	WBGene00010845	M03C11.8	WBGene00010844	prp-3	342	11.7924	12.1591	0.366748	11.6582	12.2854	0.627251	0.260503	11.922	12.2354	0.313362	11.7673	12.2424	0.475097	0.161735
CEOP1020	WBGene00022153	Y71G12B.13	WBGene00022152	atg-5	1207	10.3237	10.8757	0.551933	10.0581	10.8689	0.810835	0.258902	10.666	10.8086	0.142598	9.79668	11.1778	1.38112	1.23852
CEOP1998	WBGene00044065	tag-229	WBGene00012370	W09G3.7	-236	10.3887	10.549	0.160281	6.61702	7.03435	0.417333	0.257052	10.1431	10.6917	0.548554	6.92597	6.64994	-0.276025	-0.824579
CEOP3420	WBGene00020112	pfd-5	WBGene00018154	exos-9	84	11.8667	11.7091	-0.157618	11.114	11.213	0.0990622	0.256681	11.4824	11.2737	-0.208635	11.0593	11.1107	0.0514713	0.260106
CEOP5128	WBGene00004897	snb-1	WBGene00020425	syx-18	98	12.2084	12.514	0.305666	10.1687	10.7279	0.55923	0.253564	11.9224	12.6586	0.736226	10.6146	11.0491	0.434502	-0.301725
CEOPX107	WBGene00013919	ZC506.1	WBGene00013920	pssy-1	752	12.3637	11.4142	-0.94948	10.7671	10.0705	-0.696598	0.252882	11.2401	11.236	-0.0041361	10.9227	9.83843	-1.08428	-1.08015
CEOP1967	WBGene00021474	dot-1.1	WBGene00021473	sydn-1	1101	11.0771	11.3592	0.282172	7.10366	7.63504	0.53137	0.249198	11.4716	11.8425	0.37095	7.51938	8.54596	1.02658	0.655633
CEOP1224	WBGene00003792	npp-6	WBGene00018909	slx-1	-65	12.0899	12.4946	0.404699	9.49171	10.1396	0.647927	0.243228	12.406	12.8776	0.471619	10.1288	10.6631	0.534275	0.0626562
CEOP4244	WBGene00016702	C46A5.6	WBGene00016701	C46A5.5	373	10.9581	11.2093	0.251169	8.87708	9.37092	0.493836	0.242667	10.8212	11.3116	0.490373	9.46106	9.62149	0.160426	-0.329947
CEOP1987	WBGene00044438	Y51F10.11	WBGene00021764	Y51F10.3	2846	8.16371	8.1047	-0.059008	10.2763	10.4555	0.179166	0.238174	8.25351	7.93058	-0.322933	10.4361	10.8878	0.451778	0.77471
CEOP3280	WBGene00006590	toc-1	WBGene00000536	clk-1	91	12.1355	11.5134	-0.622072	10.1292	9.74511	-0.384095	0.237977	11.4435	11.2348	-0.208664	9.55159	9.9602	0.408608	0.617272
CEOP1961	WBGene00006829	unc-101	WBGene00010771	K11D2.5	68	10.7731	10.7568	-0.0163297	9.09778	9.31824	0.220461	0.236791	10.7112	11.0194	0.308189	9.47141	9.20233	-0.269081	-0.57727
CEOP5525	WBGene00003655	nhr-65	WBGene00012446	nhr-230	1416	8.29326	7.29076	-1.0025	7.50032	6.73427	-0.766054	0.236449	8.35978	7.70443	-0.655342	7.58181	6.7847	-0.797113	-0.141771
CEOP3148	WBGene00011367	snpc-3.4	WBGene00011368	tftc-5	288	9.56657	10.0623	0.495695	9.59004	10.3221	0.732075	0.23638	9.81466	10.4525	0.637809	10.3092	10.7264	0.417243	-0.220566
CEOP5385	WBGene00008221	nhr-168	WBGene00003719	nhr-129	96	7.56491	6.27528	-1.28963	7.48371	6.43039	-1.05332	0.236312	5.972	6.31786	0.345861	5.92461	6.64994	0.725329	0.379469
CEOP2697	WBGene00004456	rpl-43	WBGene00006964	xrn-2	80	14.4142	14.4877	0.0735309	12.0175	12.327	0.309518	0.235987	14.4075	14.2618	-0.145703	12.5605	12.5228	-0.0377748	0.107928
CEOP4582	WBGene00013530	ntl-11	WBGene00013529	Y73F8A.24	1950	11.1085	11.3616	0.253097	10.1198	10.6087	0.488892	0.235795	11.3058	11.5065	0.200781	10.2236	10.753	0.529315	0.328534
CEOP2148	WBGene00022759	ZK546.2	WBGene00006997	ZK546.1	1827	11.6747	11.7593	0.0846154	12.2495	12.5695	0.320071	0.235455	11.4377	11.9411	0.503365	12.4824	12.7162	0.233848	-0.269516
CEOP2640	WBGene00011051	pfs-2	WBGene00011047	R06A4.2	327	11.0632	11.6765	0.613355	9.74268	10.5907	0.848057	0.234702	11.3138	11.9959	0.682084	10.4265	11.0901	0.663554	-0.0185294
CEOP2112	WBGene00018750	F53C3.6	WBGene00018749	F53C3.5	142	5.59739	5.86079	0.263399	5.56617	6.06404	0.497862	0.234463	3.32604	5.78645	2.46042	3.91646	6.24493	2.32847	-0.131948
CEOP4404	WBGene00002344	let-70	WBGene00010882	atg-7	21	14.4402	14.4637	0.0234217	10.8896	11.1469	0.257254	0.233832	14.458	14.6896	0.231646	10.4838	11.3909	0.907034	0.675388
CEOP2721	WBGene00012907	cpt-1	WBGene00012920	Y46G5A.35	-325	12.6205	13.1496	0.529124	7.80444	8.5661	0.761659	0.232534	12.2722	13.7386	1.46643	7.97978	8.7898	0.810026	-0.656405
CEOP2200	WBGene00006988	zyg-1	WBGene00019118	F59E12.1	91	10.3775	10.7257	0.348149	11.118	11.698	0.58005	0.231901	10.8445	11.0684	0.223931	11.7993	12.1368	0.33748	0.113549
CEOP5564	WBGene00004136	pqn-51	WBGene00019651	K11D12.12	58	11.5381	11.9795	0.441355	7.44133	8.11388	0.672551	0.231196	11.7861	12.3425	0.55641	7.62693	8.98999	1.36306	0.806652
CEOP3300	WBGene00020779	T24G10.2	WBGene00020970	W03A5.6	123	11.2485	11.78	0.531573	6.63217	7.3924	0.760231	0.228658	11.4895	12.2014	0.711933	7.17916	7.53122	0.352058	-0.359875
CEOP3476	WBGene00019680	K12H4.5	WBGene00019679	K12H4.4	104	12.6668	12.1671	-0.49964	12.1699	11.8981	-0.271884	0.227756	12.2462	11.469	-0.777195	11.1644	11.6262	0.461873	1.23907
CEOP1536	WBGene00014119	ZK858.6	WBGene00014120	ZK858.7	-6102	13.2801	13.1834	-0.0966272	11.0378	11.1685	0.130747	0.227375	12.7669	13.0265	0.259559	11.1878	11.5109	0.323152	0.0635927
CEOP4280	WBGene00019505	daf-31	WBGene00019504	K07H8.2	41	11.9717	11.83	-0.141653	11.8404	11.9241	0.0836485	0.225302	11.6249	11.432	-0.192919	12.3738	12.496	0.122173	0.315092
CEOP3865	WBGene00001034	dnj-16	WBGene00006959	xbp-1	396	11.1643	11.2157	0.0513546	13.7736	14.0501	0.276532	0.225177	11.0175	11.2885	0.271018	13.0376	13.8516	0.814071	0.543053
CEOP2390	WBGene00011311	T01B7.5	WBGene00011312	trcs-2	783	11.5704	11.9377	0.367297	11.3169	11.9087	0.591787	0.22449	11.7479	11.9721	0.224232	12.0763	12.825	0.748667	0.524435
CEOP2332	WBGene00011507	T05H10.1	WBGene00000151	apn-1	116	12.7067	13.0328	0.326131	10.3742	10.9222	0.547994	0.221863	13.1822	13.4395	0.257338	10.9437	11.2823	0.338623	0.0812843
CEOP5280	WBGene00002072	ima-1	WBGene00011835	T19B10.8	123	10.7183	11.3447	0.626389	11.0192	11.8658	0.846635	0.220246	11.5341	12.2173	0.683211	11.8764	12.6793	0.802882	0.11967
CEOP3012	WBGene00016216	C29F9.1	WBGene00020540	T17A3.2	89	7.67142	7.51535	-0.156072	7.18811	7.24968	0.0615723	0.217645	6.81338	7.86516	1.05178	6.47801	7.53887	1.06086	0.00907689
CEOP5140	WBGene00017317	attf-2	WBGene00017316	F09G2.8	100	12.5033	13.0323	0.52901	10.3674	11.1118	0.744379	0.215369	12.8179	13.234	0.41616	11.2151	11.712	0.49693	0.0807692
CEOP3100	WBGene00020102	R148.3	WBGene00020101	lmtr-5	35	12.8046	12.6438	-0.160817	10.0182	10.0717	0.0534798	0.214297	12.4411	12.3526	-0.0885862	9.92565	10.2635	0.33781	0.426396
CEOP4516	WBGene00007732	spe-44	WBGene00001085	dpy-26	770	10.2471	10.5217	0.274599	11.9382	12.4269	0.488725	0.214126	9.52005	9.94445	0.424399	11.9984	12.561	0.562667	0.138267
CEOP3508	WBGene00022583	mrps-18A	WBGene00022580	iglr-2	-4344	12.5367	12.3282	-0.20846	12.4594	12.4651	0.00565695	0.214117	12.4834	12.4544	-0.029023	12.6075	12.5769	-0.0305521	-0.00152914
CEOP5248	WBGene00006489	zhit-3	WBGene00014114	tftc-3	93	11.1747	11.3631	0.188373	11.1965	11.5969	0.40031	0.211936	11.2701	11.1692	-0.100872	11.6642	11.9196	0.255382	0.356254
CEOP4664	WBGene00014083	ZK795.3	WBGene00014084	snb-7	61	11.2454	11.2442	-0.00118977	5.9272	6.13794	0.210741	0.211931	11.1695	11.171	0.00157326	5.74528	5.70722	-0.0380656	-0.0396389
CEOP2452	WBGene00013143	Y53C12B.1	WBGene00013144	Y53C12B.2	97	11.8659	11.8286	-0.0372691	12.3228	12.4968	0.173994	0.211263	12.125	11.8723	-0.252642	12.6018	12.9132	0.311331	0.563973
CEOP4096	WBGene00021375	Y37E11B.2	WBGene00021374	Y37E11B.1	227	7.92006	7.4944	-0.42566	7.32494	7.10976	-0.215183	0.210476	7.14855	7.42792	0.27937	6.4615	6.97712	0.515619	0.236248
CEOP3192	WBGene00000380	cct-5	WBGene00000223	atf-7	-290	14.9623	15.1017	0.139433	12.9456	13.2949	0.349277	0.209845	14.9781	14.9024	-0.0756706	13.1436	13.44	0.29646	0.372131
CEOP1914	WBGene00021652	Y47G6A.29	WBGene00003060	lpd-3	4	11.5561	11.6131	0.0570343	11.5576	11.8237	0.266142	0.209108	11.6351	12.0091	0.373969	11.6072	11.9152	0.308	-0.0659696
CEOP2606	WBGene00012998	Y48C3A.20	WBGene00012994	Y48C3A.12	1122	10.2335	10.5448	0.311305	9.95639	10.4752	0.518808	0.207502	10.435	10.8445	0.409519	10.4191	10.9313	0.512283	0.102764
CEOP4248	WBGene00016374	swd-2.2	WBGene00016373	swd-2.1	73	10.8342	11.0711	0.236885	8.58561	9.02878	0.443172	0.206287	10.8196	11.1599	0.340307	9.02574	9.63225	0.606518	0.266211
CEOP1284	WBGene00018008	vpr-1	WBGene00018007	F33D11.10	115	13.1448	13.3623	0.217537	12.4857	12.9077	0.421937	0.204399	12.9447	13.1681	0.223391	12.279	12.6623	0.383374	0.159983
CEOP4008	WBGene00019823	fnta-1	WBGene00019822	R02D3.4	28	11.3045	11.7309	0.426369	11.0659	11.6958	0.629809	0.20344	11.0593	11.7226	0.663307	11.3069	11.859	0.552124	-0.111183
CEOP3260	WBGene00020423	T10F2.4	WBGene00006736	ulp-1	116	12.9558	13.3611	0.40531	11.3766	11.9826	0.606039	0.200729	13.0398	13.338	0.298134	11.9998	12.2984	0.298584	0.000450534
CEOP4620	WBGene00019947	htz-1	WBGene00019946	chat-1	323	12.4721	12.5886	0.116517	11.3917	11.7076	0.315886	0.199369	12.3488	12.9721	0.623292	11.6853	12.09	0.404753	-0.218539
CEOP4484	WBGene00014096	ZK829.7	WBGene00006566	tgt-1	94	12.6368	12.7668	0.130008	10.5903	10.9169	0.326607	0.196599	12.7701	12.7576	-0.0124765	10.7517	11.1222	0.37059	0.383066
CEOP2320	WBGene00004208	ptc-1	WBGene00014066	rev-1	131	12.9674	13.4936	0.526165	9.97285	10.6931	0.720266	0.194102	13.7947	14.3038	0.50909	9.82921	10.7138	0.884582	0.375491
CEOP2250	WBGene00195085	C56E6.9	WBGene00007050	tag-184	-8088	12.3823	12.6902	0.307919	12.1178	12.619	0.501222	0.193303	12.4052	12.8117	0.406481	12.4014	13.0147	0.6133	0.206818
CEOP1982	WBGene00007974	dhfr-1	WBGene00007975	gls-1	37	10.3572	10.603	0.245854	11.7797	12.2183	0.438674	0.19282	10.1864	10.7053	0.518872	12.723	12.7351	0.0120769	-0.506796
CEOP3020	WBGene00021754	hpo-29	WBGene00021753	Y50D7A.3	1159	13.0263	13.1083	0.0819557	10.8424	11.1169	0.274558	0.192602	13.0429	12.841	-0.201991	10.8301	11.3071	0.477033	0.679024
CEOP5527	WBGene00015075	B0238.11	WBGene00015074	natc-2	3330	11.7886	11.9554	0.166849	12.0991	12.4586	0.359416	0.192567	11.6105	11.7175	0.107037	11.5222	11.9774	0.455184	0.348148
CEOP1112	WBGene00006751	unc-11	WBGene00016325	C32E8.9	1071	11.3522	11.4072	0.0550035	9.31521	9.56258	0.247372	0.192368	11.6443	11.92	0.275724	9.23204	9.57389	0.34185	0.0661261
CEOP3849	WBGene00015579	C07H6.2	WBGene00002986	lig-4	-1	9.60931	10.0432	0.433851	10.0831	10.7091	0.626031	0.19218	9.66228	10.2118	0.549487	10.3092	11.092	0.782854	0.233367
CEOP4612	WBGene00016583	tag-335	WBGene00016582	C42C1.4	87	12.3385	11.8153	-0.523166	11.7843	11.4522	-0.332071	0.191095	11.4445	11.4253	-0.0192147	11.22	11.6027	0.382694	0.401909
CEOP3064	WBGene00022052	Y67D2.2	WBGene00022051	rep-1	189	10.1944	10.5907	0.396286	9.79747	10.3842	0.586703	0.190417	10.5271	10.9494	0.422261	9.54573	10.7693	1.22357	0.80131
CEOP4140	WBGene00019544	miro-1	WBGene00006968	yars-2	312	11.1831	11.1663	-0.0167813	10.5668	10.7384	0.171517	0.188299	10.9496	11.1336	0.184047	10.7112	10.9211	0.209928	0.0258814
CEOP5284	WBGene00000955	des-2	WBGene00000951	deg-3	113	9.32922	9.22382	-0.105399	8.47651	8.55939	0.082876	0.188275	8.44202	9.13328	0.691258	7.63431	8.56855	0.934243	0.242985
CEOP2296	WBGene00000839	cul-4	WBGene00000271	brf-1	100	11.4854	11.7546	0.269186	10.6446	11.1008	0.456283	0.187096	11.5658	12.0035	0.437718	11.2262	11.4341	0.20791	-0.229808
CEOP3080	WBGene00022198	Y71H2B.11	WBGene00022195	Y71H2B.5	1516	7.91387	8.34209	0.428212	10.3307	10.9455	0.61479	0.186577	8.2097	9.00938	0.799688	10.4158	11.4923	1.0765	0.276808
CEOP4184	WBGene00018161	F38A5.2	WBGene00018160	odr-8	11	12.5082	12.1577	-0.350508	12.2924	12.1283	-0.164164	0.186344	11.9228	11.8926	-0.0301251	11.8091	12.1091	0.299992	0.330117
CEOP3488	WBGene00016238	C30A5.3	WBGene00004342	C30A5.2	89	11.2029	11.6172	0.414284	9.92598	10.5243	0.598277	0.183993	11.6429	11.8874	0.244517	9.61641	10.5932	0.97677	0.732253
CEOP1580	WBGene00001942	his-51	WBGene00011945	hpo-24	185	6.93064	8.15451	1.22388	9.80082	11.2061	1.40523	0.181355	8.27728	8.47995	0.202668	11.624	11.881	0.257022	0.0543533
CEOP4396	WBGene00002001	hars-1	WBGene00011722	T11G6.8	102	12.5427	12.7858	0.243077	12.0221	12.4431	0.420997	0.17792	12.5376	12.6774	0.139777	12.0101	12.2307	0.220517	0.0807399
CEOP1970	WBGene00019771	M04F3.5	WBGene00019770	M04F3.4	771	10.7004	10.9365	0.236038	10.3685	10.7815	0.412999	0.176961	10.6506	11.3496	0.69902	9.94804	10.7554	0.807378	0.108358
CEOP1348	WBGene00020936	hrpf-1	WBGene00020935	fnci-1	198	10.9974	11.2758	0.278357	11.0984	11.5532	0.454843	0.176486	10.9533	10.9594	0.00609117	11.1965	11.723	0.526466	0.520375
CEOP3895	WBGene00017830	rpb-8	WBGene00004679	rars-1	86	11.3499	11.2961	-0.0538281	13.1837	13.3058	0.122118	0.175946	11.3075	10.9622	-0.345262	13.3975	13.3837	-0.0138196	0.331443
CEOP3624	WBGene00003158	mcm-6	WBGene00014011	ZK632.2	462	11.5128	12.0734	0.560645	10.8219	11.5557	0.733874	0.173228	12.2495	12.7116	0.46208	11.3834	11.7603	0.37687	-0.0852098
CEOP1036	WBGene00004014	phb-1	WBGene00021351	Y37E3.10	128	13.9509	13.414	-0.536914	13.5512	13.1872	-0.363999	0.172915	13.7493	13.2845	-0.46478	13.3252	12.9604	-0.364807	0.0999736
CEOP3044	WBGene00006430	tag-51	WBGene00019334	K02F3.12	43	9.22815	9.78447	0.556325	11.3641	12.0918	0.72768	0.171355	9.37773	10.2022	0.82443	11.538	12.3577	0.819664	-0.00476554
CEOP3023	WBGene00001561	gei-4	WBGene00021756	Y50D7A.8	1056	11.9927	12.3468	0.354109	9.14872	9.67391	0.525192	0.171083	11.7828	12.5594	0.776642	9.79173	10.2841	0.492348	-0.284294
CEOP4060	WBGene00021424	Y38F2AR.6	WBGene00021423	tftc-1	3200	8.66141	8.80319	0.141774	9.31286	9.62495	0.312092	0.170319	8.95968	9.238	0.278325	9.55354	9.96304	0.409505	0.13118
CEOP3048	WBGene00000263	F23H11.5	WBGene00017763	crls-1	-186	13.6699	13.4056	-0.264254	11.1072	11.0127	-0.0944671	0.169787	13.4693	13.0156	-0.453748	11.0558	11.1184	0.0625808	0.516329
CEOP2140	WBGene00019893	sgt-1	WBGene00019892	R05F9.9	189	13.4374	13.2329	-0.204506	10.1171	10.0811	-0.0360119	0.168494	13.3381	12.9854	-0.352669	9.94359	10.3256	0.381982	0.734652
CEOP3746	WBGene00013242	Y56A3A.30	WBGene00013241	ung-1	24	9.10866	9.52003	0.411368	9.13283	9.71222	0.57939	0.168022	9.13648	9.61788	0.481404	9.81466	10.2519	0.437208	-0.0441965
CEOP4188	WBGene00015283	C01B10.9	WBGene00015282	C01B10.8	41	10.6977	10.9208	0.223119	11.5719	11.9627	0.390824	0.167706	10.7618	11.0167	0.254853	12.0919	12.1336	0.0417545	-0.213099
CEOP1052	WBGene00022128	Y71F9B.6	WBGene00001048	dnj-30	1042	9.61313	9.70007	0.0869375	10.4742	10.7287	0.254435	0.167498	9.52204	9.6935	0.171455	10.3833	10.6268	0.243415	0.0719608
CEOP1938	WBGene00021270	Y23H5A.3	WBGene00021269	Y23H5A.2	97	10.7969	11.5608	0.763914	6.95494	7.88085	0.925903	0.161989	11.6053	11.7405	0.135176	7.51938	8.37705	0.857671	0.722494
CEOP2198	WBGene00019126	sam-4	WBGene00019125	ddl-1	97	10.8169	11.6328	0.815951	8.06108	9.03846	0.977379	0.161428	11.1853	11.6401	0.454829	8.32825	8.87384	0.545589	0.0907596
CEOP4636	WBGene00021402	Y38C1AA.12	WBGene00000815	csn-3	1330	8.42089	8.59263	0.171735	11.4339	11.7666	0.332738	0.161003	8.19479	8.80891	0.614115	11.4345	11.6159	0.181367	-0.432748
CEOP1164	WBGene00007001	tufm-2	WBGene00016608	cogc-5	99	11.9397	11.4631	-0.476607	12.0681	11.7509	-0.317239	0.159368	11.5855	11.5369	-0.0485378	11.2825	11.936	0.653542	0.70208
CEOP1192	WBGene00017011	eaf-1	WBGene00017005	D1007.8	-207	10.5971	10.788	0.190907	8.74044	9.09058	0.350134	0.159227	10.719	10.9722	0.25312	8.9743	9.42502	0.450719	0.197598
CEOP4542	WBGene00004410	rla-2	WBGene00000093	agt-1	4	14.5235	14.5327	0.00912654	9.53064	9.69854	0.167905	0.158779	14.3098	14.0715	-0.238302	9.42746	9.97719	0.549729	0.788031
CEOP4284	WBGene00005019	sqv-1	WBGene00017079	D2096.12	23	10.5796	11.2966	0.716971	9.81417	10.6893	0.875108	0.158137	11.753	11.9593	0.206369	10.6812	11.2541	0.572899	0.366531
CEOP5510	WBGene00010597	K06A4.7	WBGene00077497	K06A4.10	134	11.9876	11.91	-0.0776101	3.82962	3.9101	0.0804803	0.15809	11.1334	11.5446	0.411111	4.09831	3.57687	-0.521443	-0.932554
CEOP1672	WBGene00012037	T26E3.4	WBGene00003921	par-6	486	11.1927	11.0225	-0.170197	10.676	10.6637	-0.0122594	0.157938	10.8853	10.8267	-0.0586405	10.4051	10.8407	0.435561	0.494201
CEOP4180	WBGene00015308	C01G5.6	WBGene00015307	C01G5.5	40	11.1902	11.8586	0.668493	8.2448	9.06948	0.824684	0.156191	11.2594	11.8784	0.619026	8.78824	9.77185	0.983607	0.36458
CEOP3264	WBGene00019631	K10D2.5	WBGene00019630	emb-1	101	9.3431	9.43279	0.0896883	8.90542	9.14983	0.244414	0.154726	9.36669	9.33563	-0.0310575	8.63104	9.69007	1.05903	1.09009
CEOP3879	WBGene00008513	F02A9.1	WBGene00044406	F02A9.7	321	6.70563	6.2253	-0.480329	5.95156	5.62414	-0.327427	0.152902	5.92461	6.50129	0.576675	5.22549	5.65187	0.426379	-0.150296
CEOP2504	WBGene00003805	npp-19	WBGene00011068	set-14	287	11.0127	11.5791	0.566463	9.32922	10.048	0.718738	0.152275	11.5162	11.7822	0.265963	10.0004	10.5465	0.546113	0.280149
CEOP4448	WBGene00003218	mep-1	WBGene00010846	M04B2.2	100	12.4042	12.6705	0.266254	8.99605	9.41432	0.418271	0.152017	12.8923	13.0118	0.119471	9.37773	9.744	0.366263	0.246792
CEOP3104	WBGene00021813	Y53G8AR.6	WBGene00021812	Y53G8AR.5	848	10.5776	10.6022	0.0245557	8.94539	9.12051	0.175117	0.150561	10.5241	10.5682	0.0440282	8.82742	9.50528	0.677862	0.633834
CEOP5523	WBGene00008671	F11A5.3	WBGene00008672	F11A5.4	135	3	3	0	3	3.15043	0.150426	0.150426	3	3.57687	0.57687	3	3	0	-0.57687
CEOP5300	WBGene00006373	syx-5	WBGene00004768	sel-11	102	12.1268	12.086	-0.0408045	12.3842	12.4931	0.108842	0.149646	11.7749	12.008	0.233172	12.2965	12.7421	0.445623	0.212451
CEOP2726	WBGene00018046	F35D11.5	WBGene00019747	ipla-1	-10771	12.3385	12.6709	0.332382	12.0336	12.5147	0.481078	0.148695	12.9091	12.8061	-0.103022	12.7587	12.7105	-0.0481719	0.0548501
CEOP5562	WBGene00021560	coh-4	WBGene00021559	Y45G5AM.7	63	9.90274	10.5916	0.688823	10.226	11.0634	0.837394	0.148571	10.3309	10.641	0.31013	10.9265	11.5686	0.642091	0.331961
CEOP5582	WBGene00044795	C06H5.8	WBGene00008442	E01B7.2	31	7.57279	7.38483	-0.187956	8.96347	8.92301	-0.040469	0.147487	7.0304	7.41135	0.380955	8.53568	8.80257	0.266883	-0.114072
CEOP3272	WBGene00001660	gop-1	WBGene00001661	gop-2	97	10.7103	10.9077	0.197426	11.0141	11.3588	0.344633	0.147207	10.5301	10.8007	0.270561	11.1458	11.4045	0.258772	-0.0117895
CEOP4324	WBGene00007223	C01F6.9	WBGene00002046	icln-1	99	11.7826	11.7969	0.0142696	11.0963	11.2541	0.157794	0.143524	11.5912	11.7504	0.15925	11.1373	11.0001	-0.137221	-0.296471
CEOP2604	WBGene00012990	sam-10	WBGene00003119	mac-1	1102	10.3697	10.9031	0.533425	11.6111	12.2862	0.67503	0.141605	10.4223	11.1425	0.720208	11.8627	12.3786	0.5159	-0.204308
CEOP5586	WBGene00013350	slr-2	WBGene00003919	par-4	557	8.60877	9.15652	0.547745	10.1557	10.845	0.689301	0.141557	9.17496	9.40004	0.225077	10.8365	11.2897	0.453158	0.228081
CEOP2076	WBGene00022453	Y110A2AR.3	WBGene00006710	ubc-15	108	10.6483	10.5866	-0.0616667	9.60931	9.68782	0.0785097	0.140176	10.1064	10.1693	0.0628642	9.80815	10.3211	0.512995	0.450131
CEOP5260	WBGene00003923	pas-2	WBGene00008371	D1054.3	97	13.3812	13.3614	-0.0198123	10.9498	11.0675	0.117723	0.137535	12.908	12.8695	-0.0385262	11.1131	11.2135	0.100364	0.13889
CEOP5497	WBGene00013347	Y59A8B.10	WBGene00013345	Y59A8B.25	3711	11.9575	11.9713	0.013826	8.57389	8.72441	0.150525	0.136699	11.6002	11.9421	0.341978	7.89625	8.52301	0.626752	0.284774
CEOP3876	WBGene00001443	fli-1	WBGene00003993	pgl-2	247	11.9946	12.2173	0.222691	10.9277	11.2865	0.358729	0.136038	12.0668	12.5029	0.43602	11.1341	11.6419	0.507773	0.0717533
CEOP5577	WBGene00012564	fbxa-107	WBGene00012565	fbxa-210	130	8.52196	8.78029	0.258332	10.0706	10.4645	0.393839	0.135507	8.19479	9.18781	0.993014	10.3735	10.6141	0.240694	-0.75232
CEOP4528	WBGene00008035	C39E9.12	WBGene00004339	rfc-3	269	10.2097	10.9024	0.692733	10.5776	11.4049	0.827206	0.134473	10.6874	11.3712	0.683753	11.5057	12.2137	0.708035	0.0242818
CEOP2020	WBGene00015191	B0432.10	WBGene00015190	B0432.9	190	8.50971	8.84792	0.338211	8.79532	9.2677	0.472381	0.13417	8.55915	9.21432	0.655166	9.01163	9.56643	0.554797	-0.100369
CEOP4264	WBGene00003827	ntl-4	WBGene00016791	C49H3.4	1005	12.2375	12.0793	-0.158172	8.44683	8.42192	-0.0249097	0.133263	12.3768	12.4782	0.101354	8.18979	8.7898	0.600015	0.498661
CEOP4049	WBGene00022426	Y104H12D.2	WBGene00022428	Y104H12D.4	-4033	10.4131	10.7743	0.361235	8.39003	8.88327	0.493241	0.132006	10.4062	11.1165	0.710333	8.41226	9.01213	0.599872	-0.110462
CEOPX155	WBGene00044155	Y7A5A.11	WBGene00012414	Y7A5A.8	6384	3.47364	3.15043	-0.323214	3.60231	3.41109	-0.191218	0.131996	3.17221	3.45281	0.280605	3.32604	3	-0.326037	-0.606642
CEOP3390	WBGene00006463	nduf-2.2	WBGene00020819	T26A5.2	174	11.9359	12.4583	0.522456	10.3831	11.0359	0.652721	0.130265	12.3185	12.4139	0.0954348	10.6378	11.3138	0.676049	0.580614
CEOP2304	WBGene00015205	moa-2	WBGene00015204	B0495.5	105	9.32922	9.47439	0.145172	10.4185	10.6939	0.275348	0.130176	9.09961	9.55138	0.45177	10.0633	10.9101	0.846813	0.395043
CEOP4128	WBGene00006706	ubc-9	WBGene00017921	F29B9.5	-279	12.7236	12.6804	-0.0432062	7.01397	7.10054	0.0865713	0.129778	12.7942	12.8619	0.0677176	6.1266	7.5913	1.4647	1.39698
CEOP3752	WBGene00013544	Y75B8A.7	WBGene00013545	Y75B8A.8	1231	10.5259	10.9773	0.451445	11.1512	11.7324	0.581131	0.129687	10.8768	11.5158	0.639014	11.3	12.1412	0.84119	0.202177
CEOP3350	WBGene00016195	C28H8.4	WBGene00016194	C28H8.3	275	12.648	12.5197	-0.128355	14.6225	14.6235	0.000983715	0.129339	11.8651	12.0769	0.21186	14.5939	14.9225	0.328653	0.116793
CEOP3892	WBGene00007030	epc-1	WBGene00013734	Y111B2A.10	694	11.9401	12.3309	0.39087	10.3214	10.8408	0.519421	0.128551	11.8318	12.6228	0.791092	10.766	11.0678	0.301764	-0.489328
CEOP4276	WBGene00019510	K07H8.10	WBGene00019509	K07H8.9	116	15.7642	16.0833	0.319155	10.551	10.9985	0.447548	0.128393	15.8689	15.7087	-0.160142	10.0118	10.7455	0.733746	0.893888
CEOP1136	WBGene00020629	T20F5.7	WBGene00020628	T20F5.6	262	10.7103	11.2717	0.561375	11.5536	12.2431	0.689512	0.128136	11.2665	11.5206	0.254108	12.0073	12.3301	0.322851	0.0687435
CEOP5476	WBGene00012701	Y39B6A.43	WBGene00012702	ztf-20	795	8.77157	9.65673	0.885163	6.29402	7.30687	1.01285	0.127685	9.51805	10.2082	0.690115	6.70535	7.99315	1.2878	0.597687
CEOP3628	WBGene00014013	ZK632.4	WBGene00014012	riok-3	419	11.7122	11.941	0.228771	11.4473	11.8029	0.355598	0.126826	11.7857	12.4604	0.674775	11.1637	11.9042	0.740415	0.0656397
CEOP2719	WBGene00012469	Y17G7B.18	WBGene00012468	Y17G7B.17	4035	9.76347	10.286	0.522528	10.2919	10.941	0.649109	0.12658	10.0864	10.4494	0.363064	10.3646	11.0966	0.731961	0.368897
CEOP4216	WBGene00000292	cap-1	WBGene00017053	D2024.5	29	12.0646	12.3043	0.239696	9.74964	10.1158	0.366189	0.126493	11.95	12.4327	0.48273	10.2503	10.5332	0.282867	-0.199864
CEOP3396	WBGene00021502	Y40D12A.1	WBGene00015733	C13B9.2	218	9.41713	9.85875	0.441617	7.40651	7.97459	0.568085	0.126467	9.73448	10.33	0.595505	7.81411	8.51139	0.697279	0.101774
CEOP1608	WBGene00004753	sec-8	WBGene00013720	Y106G6H.8	103	11.1214	11.3447	0.223319	9.55071	9.90049	0.349778	0.126459	11.121	11.5431	0.422115	9.65685	10.2449	0.588023	0.165908
CEOP3008	WBGene00016219	C29F9.4	WBGene00016218	C29F9.3	89	8.81537	10.1883	1.37292	8.70506	10.2034	1.49836	0.125449	7.64166	9.7156	2.07394	8.10729	9.9898	1.8825	-0.191438
CEOP3848	WBGene00022534	syx-16	WBGene00022531	morc-1	649	10.6869	10.9024	0.215525	11.5606	11.9007	0.340157	0.124632	10.8807	11.0105	0.129827	11.7976	11.8207	0.0231	-0.106727
CEOP5563	WBGene00018814	F54D11.4	WBGene00018812	F54D11.2	-206	9.35913	10.3554	0.996289	10.8928	12.0115	1.1187	0.122412	9.96278	10.7611	0.798372	11.6401	12.5538	0.913617	0.115245
CEOP3580	WBGene00010037	F54C8.4	WBGene00001284	emb-30	94	11.405	11.6176	0.212618	11.5516	11.8864	0.334759	0.122141	11.6919	11.977	0.285123	11.8362	11.8806	0.0444813	-0.240641
CEOP2500	WBGene00010896	M28.5	WBGene00010897	lact-3	220	13.7785	14.1582	0.379783	9.81749	10.3191	0.50165	0.121867	14.0951	13.9258	-0.169272	10.6723	11.0698	0.397478	0.56675
CEOP3700	WBGene00006536	tbb-1	WBGene00010479	K01G5.8	93	14.699	15.0516	0.352605	9.84701	10.3191	0.47213	0.119525	14.6262	14.9587	0.332484	9.68379	10.3156	0.631802	0.299318
CEOP5288	WBGene00008339	C55A6.10	WBGene00008331	ttll-5	759	10.1451	10.3899	0.244723	11.6442	12.0084	0.364176	0.119453	10.2647	10.5588	0.294139	11.7368	12.6345	0.897726	0.603588
CEOP3612	WBGene00007400	C07A9.2	WBGene00007403	set-3	96	10.2978	11.0292	0.731376	10.1543	11.0047	0.85038	0.119004	10.4276	10.8313	0.403763	10.6295	11.2111	0.58158	0.177818
CEOP3701	WBGene00010481	K01G5.10	WBGene00010476	rnf-113	-2010	10.8415	11.0968	0.255244	10.4499	10.8227	0.372851	0.117607	10.6137	10.916	0.302285	10.3757	10.7306	0.354932	0.0526465
CEOP5508	WBGene00013766	prmt-1	WBGene00007017	mdt-17	4	14.5406	14.8607	0.32004	11.0098	11.4473	0.437488	0.117448	15.0397	14.9893	-0.0503159	11.4762	11.9119	0.435695	0.486011
CEOP2718	WBGene00003791	npp-5	WBGene00008546	gfat-1	177	11.5056	12.268	0.762453	11.8735	12.7529	0.879415	0.116963	11.6768	12.1896	0.51284	13.0267	13.4137	0.387011	-0.125829
CEOP1560	WBGene00007620	ocrl-1	WBGene00007621	C16C2.4	90	10.7918	11.1536	0.361758	11.1099	11.5874	0.477499	0.115741	11.2546	11.4948	0.240218	11.2413	11.9407	0.699355	0.459137
CEOP4040	WBGene00001154	ech-5	WBGene00021935	mrpl-46	896	11.753	11.1696	-0.583415	10.6968	10.229	-0.467819	0.115597	11.2401	10.4904	-0.749699	10.2467	10.232	-0.0147494	0.73495
CEOP2268	WBGene00004090	ppp-1	WBGene00006605	tra-2	113	11.1499	10.941	-0.20894	11.1585	11.0628	-0.0956571	0.113283	10.8058	10.9429	0.137122	10.8115	11.1942	0.382732	0.24561
CEOP2224	WBGene00001509	fzo-1	WBGene00022882	ZK1248.13	96	11.5606	11.7483	0.187752	10.6464	10.9423	0.295859	0.108108	11.5997	11.8379	0.238197	10.8697	11.1796	0.309884	0.0716862
CEOP3840	WBGene00001005	dlc-1	WBGene00020823	T26A5.8	49	14.1264	13.867	-0.259411	9.38395	9.23228	-0.151669	0.107742	13.6829	13.601	-0.0818938	9.42958	9.77994	0.350357	0.43225
CEOP4380	WBGene00008733	F13B12.6	WBGene00011225	R10H10.7	143	10.6714	11.4845	0.813092	9.81251	10.7317	0.919158	0.106066	11.869	12.2578	0.388838	10.6515	11.4534	0.80191	0.413072
CEOP5404	WBGene00004767	sel-10	WBGene00010089	hpo-31	-37	12.0257	12.326	0.30026	10.3049	10.7091	0.404174	0.103914	12.515	12.597	0.0819764	10.3456	10.7364	0.390812	0.308836
CEOP1915	WBGene00018852	F55A3.7	WBGene00018851	F55A3.6	337	6.70563	7.01487	0.309241	3.93112	4.34401	0.412891	0.10365	6.41081	6.2261	-0.18471	3.70833	4.07459	0.366258	0.550968
CEOP5060	WBGene00006392	taf-10	WBGene00019354	K03B4.2	-797	10.0995	10.8743	0.77478	9.9624	10.8387	0.876341	0.101561	10.6972	11.4529	0.75574	10.4244	11.6564	1.23206	0.47632
CEOP3212	WBGene00011412	mrpl-16	WBGene00007045	tag-189	9	11.2589	10.8318	-0.427083	10.549	10.2195	-0.329528	0.0975549	10.7677	10.5812	-0.186496	9.96571	10.3355	0.369778	0.556274
CEOP5488	WBGene00012675	Y39B6A.13	WBGene00012676	pro-3	99	8.67976	8.92562	0.245857	11.185	11.5281	0.343051	0.0971949	8.79813	9.30457	0.506431	11.6556	11.7318	0.0761402	-0.430291
CEOP3708	WBGene00010922	M142.5	WBGene00043057	M142.8	1403	9.65824	9.84365	0.18541	10.0154	10.2961	0.280761	0.0953511	9.70673	9.61969	-0.0870436	10.1534	10.4726	0.31915	0.406194
CEOP3652	WBGene00011815	bath-43	WBGene00011814	T16H12.4	62	11.2035	11.4862	0.282717	10.1995	10.5775	0.377972	0.0952545	10.9481	11.8522	0.904032	10.4746	10.9292	0.454542	-0.44949
CEOP3376	WBGene00006515	txdc-9	WBGene00006516	vps-16	84	10.7342	10.6916	-0.0425911	11.2595	11.3121	0.0526351	0.0952262	10.6034	10.7129	0.109543	10.9716	11.3507	0.379068	0.269525
CEOP3061	WBGene00001236	elc-1	WBGene00022347	Y82E9BR.14	1425	9.94733	9.82698	-0.120348	11.5411	11.5147	-0.0264274	0.0939202	9.89062	9.91976	0.0291461	11.3434	11.1101	-0.23332	-0.262466
CEOP1924	WBGene00021845	rpb-7	WBGene00021844	Y54E10BR.5	118	11.5356	11.5038	-0.0317764	12.6321	12.6942	0.0621187	0.0938951	10.9106	11.19	0.279381	11.9456	12.2671	0.321514	0.0421328
CEOP1017	WBGene00004880	smg-2	WBGene00021686	Y48G8AL.5	3091	11.6743	12.0953	0.421048	12.2912	12.8054	0.514169	0.0931212	12.1916	12.3534	0.161806	12.5745	13.0149	0.440361	0.278555
CEOP4408	WBGene00004474	rps-5	WBGene00011482	hpo-4	101	15.9345	16.2119	0.277367	10.2739	10.644	0.370142	0.0927753	16.0502	15.9885	-0.061669	10.1852	10.9005	0.715306	0.776975
CEOP3425	WBGene00018953	F56C9.10	WBGene00018954	F56C9.11	-4391	12.1137	12.6695	0.555785	8.9754	9.62335	0.647941	0.0921552	12.8264	13.2061	0.379726	9.71372	9.85231	0.138593	-0.241133
CEOP1468	WBGene00008887	tbcd-1	WBGene00004684	rsd-6	94	11.5316	11.8984	0.36683	11.9167	12.3753	0.458632	0.0918015	12.1994	12.2665	0.0671387	12.3688	12.6181	0.249271	0.182132
CEOP5530	WBGene00011897	scpl-4	WBGene00010418	H27A22.1	311	12.5092	12.3679	-0.141372	11.0184	10.9678	-0.0506121	0.0907595	12.4626	12.515	0.052455	10.5787	11.0862	0.507417	0.454962
CEOP2690	WBGene00020866	vps-24	WBGene00004382	rnh-1.0	-636	11.4044	11.8279	0.423511	10.226	10.7391	0.513107	0.0895963	11.1177	11.9834	0.865634	10.1877	10.7579	0.570172	-0.295462
CEOP3540	WBGene00019800	mtss-1	WBGene00019301	K02D10.1	258	12.1361	11.5932	-0.542979	12.9169	12.4628	-0.454084	0.0888949	11.6124	11.468	-0.144357	12.444	12.3477	-0.0963681	0.0479892
CEOP2703	WBGene00018270	F41C3.4	WBGene00018269	acs-11	512	10.9231	10.5734	-0.349754	11.4187	11.1564	-0.262335	0.087419	10.0674	10.207	0.139572	11.1158	11.1692	0.0534442	-0.0861279
CEOP3692	WBGene00012650	orc-1	WBGene00012651	orc-4	-2690	11.0798	11.5717	0.491825	9.31755	9.8965	0.578948	0.0871229	11.7069	11.9203	0.213468	9.73276	10.105	0.372283	0.158815
CEOPX064	WBGene00016559	C41A3.2	WBGene00015390	C03F11.4	118	9.92444	8.97938	-0.945059	9.475	8.61544	-0.859559	0.0855	9.24174	8.92143	-0.320314	8.89967	8.46397	-0.435692	-0.115378
CEOP3412	WBGene00019402	K04G7.11	WBGene00004390	rnp-7	-1991	12.0322	12.2347	0.202556	11.3221	11.6095	0.28735	0.0847934	11.9673	12.278	0.310685	11.3315	11.472	0.140463	-0.170221
CEOP4156	WBGene00002247	lam-1	WBGene00020998	W03F8.10	918	13.1563	12.784	-0.372319	12.8892	12.6013	-0.287866	0.0844531	12.4926	12.3088	-0.183803	12.151	12.0066	-0.144318	0.0394856
CEOP4416	WBGene00008505	F01G4.6	WBGene00008504	F01G4.5	-302	15.9738	15.3913	-0.582517	10.4816	9.98302	-0.498566	0.0839515	15.8715	15.2211	-0.650348	9.75495	10.3562	0.601247	1.25159
CEOP1925	WBGene00008130	fbxa-140	WBGene00008569	fbxa-101	417	8.84493	9.30025	0.455321	10.3214	10.858	0.536608	0.0812867	9.01163	9.48365	0.47202	10.4382	10.9615	0.523363	0.051343
CEOP2184	WBGene00018961	mrps-16	WBGene00018960	F56D1.2	-1991	11.0371	10.8763	-0.160732	11.932	11.8525	-0.0795598	0.0811724	11.0858	11.1839	0.0981348	12.0699	12.2805	0.210648	0.112513
CEOP1958	WBGene00018632	tag-296	WBGene00045433	F49D11.10	110	10.7324	11.0822	0.34982	10.903	11.3339	0.430952	0.0811318	10.2999	11.0972	0.797299	11.2389	11.3161	0.0771449	-0.720155
CEOP2108	WBGene00021715	Y49F6B.2	WBGene00021714	cyh-1	108	10.6029	11.0669	0.464082	9.81085	10.3544	0.5436	0.0795172	10.3888	10.3234	-0.0654536	9.80324	10.2331	0.429892	0.495346
CEOP3688	WBGene00012644	rabx-5	WBGene00012660	Y39A1A.24	398	10.2109	10.8044	0.593454	10.051	10.7234	0.67241	0.0789559	10.7372	11.326	0.588897	10.572	10.8735	0.301506	-0.287391
CEOP3304	WBGene00003901	paa-1	WBGene00018611	F48E8.4	-6	13.4095	13.801	0.391563	11.5753	12.0452	0.469833	0.0782709	13.4562	13.9531	0.496932	11.2766	12.1168	0.840208	0.343276
CEOP1588	WBGene00007707	C25A1.5	WBGene00007708	nola-3	83	11.7108	11.4986	-0.212274	12.979	12.8447	-0.134232	0.0780421	11.2912	11.7484	0.457127	12.5525	12.8371	0.284574	-0.172553
CEOP2196	WBGene00015920	C17G10.9	WBGene00000970	dhs-6	267	13.6158	13.5169	-0.0988325	12.3105	12.2895	-0.0210231	0.0778094	13.3223	13.0598	-0.262584	11.3624	12.076	0.713524	0.976109
CEOP5583	WBGene00010260	ddx-17	WBGene00010259	ric-7	2513	14.4228	14.6897	0.266914	11.5199	11.8644	0.344538	0.0776242	15.0287	14.6578	-0.370912	12.0801	12.3903	0.310234	0.681146
CEOP4552	WBGene00004029	pik-1	WBGene00010709	nol-9	973	8.89289	9.41989	0.526991	9.85672	10.4609	0.604153	0.0771619	9.27046	10.0064	0.735981	10.2953	10.8591	0.563839	-0.172142
CEOP3428	WBGene00017269	F08F8.4	WBGene00017275	F08F8.10	269	9.63961	10.1158	0.476217	10.3987	10.9519	0.553181	0.0769639	10.4991	10.7019	0.202836	10.8721	11.4269	0.554778	0.351942
CEOP1196	WBGene00004415	rpl-4	WBGene00022466	Y119C1A.1	1359	16.6122	17.2359	0.623705	10.0168	10.7174	0.700621	0.0769153	16.9526	17.0286	0.0759824	10.3975	11.155	0.757441	0.681459
CEOP4310	WBGene00007493	npp-23	WBGene00007492	C09G9.1	2547	10.8301	11.2152	0.385061	11.1045	11.565	0.460489	0.0754276	11.1012	11.1568	0.0556521	11.997	12.1999	0.202978	0.147326
CEOP2420	WBGene00014212	ZK1067.8	WBGene00014208	ZK1067.2	-568	7.73596	8.42192	0.685958	12.5018	13.2616	0.759786	0.0738278	8.62734	9.31128	0.683939	13.0718	13.6756	0.603819	-0.0801199
CEOP3861	WBGene00021854	Y54F10AR.1	WBGene00021855	Y54F10AR.2	1635	10.4402	10.5709	0.130644	9.76862	9.97296	0.204336	0.0736917	10.6945	10.7546	0.0600752	9.58246	10.571	0.988515	0.928439
CEOP1660	WBGene00006958	wve-1	WBGene00011058	fdps-1	870	9.9773	10.4573	0.479961	10.6436	11.1953	0.551658	0.0716973	10.267	10.9262	0.659206	10.4879	11.0914	0.603449	-0.0557566
CEOP4332	WBGene00010274	F58G6.3	WBGene00010277	F58G6.7	88	11.3562	7.85369	-3.5025	12.0913	8.66002	-3.43125	0.0712482	10.5604	6.5626	-3.99785	11.1236	7.41135	-3.71229	0.285558
CEOP1292	WBGene00006492	let-391	WBGene00016154	C27A12.2	401	9.7583	10.1351	0.376834	10.4605	10.9077	0.447187	0.0703524	10.4148	10.5187	0.103979	11.0675	11.3255	0.25802	0.154041
CEOP1180	WBGene00016566	eri-7	WBGene00016564	cmt-1	272	8.84818	9.41432	0.566142	9.24549	9.88179	0.636298	0.0701564	9.74304	10.083	0.339938	10.0329	10.5465	0.513624	0.173686
CEOP4544	WBGene00044745	Y62E10A.20	WBGene00004278	rab-19	-2261	11.2086	11.0479	-0.160693	10.7884	10.6946	-0.0937884	0.0669051	10.7112	10.9049	0.193744	10.1927	10.5303	0.337591	0.143846
CEOP2004	WBGene00017742	nfyc-1	WBGene00017749	F23F1.9	57	9.4729	9.8885	0.415596	10.94	11.4221	0.482106	0.0665095	9.64593	10.1242	0.478304	11.1637	11.458	0.294219	-0.184086
CEOP2624	WBGene00012187	rpb-11	WBGene00012188	W01G7.4	117	10.0125	10.2448	0.232309	9.8274	10.1261	0.298686	0.0663768	9.96278	9.83222	-0.130554	10.1196	10.2681	0.148436	0.27899
CEOP2344	WBGene00001230	eif-3.G	WBGene00001358	evl-20	66	12.549	12.8586	0.309676	8.99897	9.37474	0.375771	0.0660954	12.4618	12.4609	-0.000840721	8.99739	9.66931	0.671925	0.672765
CEOP2616	WBGene00013004	mrpl-37	WBGene00013002	Y48E1B.3	83	10.7952	10.9123	0.117138	10.8177	10.9998	0.182057	0.0649193	10.7811	10.6543	-0.126749	10.7389	11.1004	0.361577	0.488325
CEOP4564	WBGene00012889	Y45F10D.10	WBGene00012890	lact-9	93	7.27755	7.06309	-0.214454	9.94582	9.79593	-0.149887	0.0645668	7.04155	7.40299	0.361448	9.56903	9.81185	0.242818	-0.11863
CEOP2204	WBGene00016121	C25H3.12	WBGene00006402	fut-3	83	8.21995	9.05525	0.835305	10.051	10.9506	0.899606	0.0643014	8.06421	8.71414	0.649932	10.7225	11.5526	0.830103	0.180172
CEOP1084	WBGene00019698	riok-1	WBGene00019697	M01B12.4	-134	10.8545	11.3865	0.531973	11.4011	11.9973	0.596164	0.0641907	11.0379	11.9056	0.86778	11.7715	12.3911	0.619593	-0.248187
CEOP3614	WBGene00007401	C07A9.5	WBGene00044227	C07A9.13	255	4.8954	5.96599	1.07059	6.2357	7.36957	1.13387	0.0632849	4.53692	5.76052	1.2236	6.69126	7.55404	0.862784	-0.360821
CEOP3780	WBGene00012804	Y43F4B.7	WBGene00012807	Y43F4B.10	644	10.9827	10.69	-0.292646	8.96048	8.7304	-0.230079	0.0625673	9.90443	10.4176	0.513207	8.67824	8.86778	0.189546	-0.323661
CEOP3160	WBGene00003073	lars-1	WBGene00007622	C16C10.1	103	13.8111	13.9701	0.159	9.78904	10.0103	0.221288	0.0622879	14.2738	14.191	-0.0828468	10.3388	10.3819	0.043092	0.125939
CEOP1394	WBGene00008768	F13G3.10	WBGene00003236	mif-3	-732	11.6173	11.386	-0.231324	9.14079	8.96929	-0.171504	0.0598201	11.2139	11.1043	-0.109572	8.50379	9.29557	0.791776	0.901347
CEOP1969	WBGene00004978	spg-7	WBGene00021638	Y47G6A.9	1358	12.8557	12.7374	-0.118319	10.3876	10.329	-0.0585846	0.0597342	12.857	12.75	-0.107059	10.1713	10.1063	-0.06497	0.042089
CEOP4116	WBGene00004385	rnp-2	WBGene00004386	rnp-3	97	10.105	10.5234	0.418421	10.6529	11.1306	0.477624	0.0592032	10.0075	10.3366	0.32905	10.7448	11.0323	0.28747	-0.0415805
CEOP4112	WBGene00016432	C35B1.2	WBGene00006701	ubc-1	110	9.96838	10.4437	0.47529	10.7031	11.2369	0.533743	0.0584522	10.1624	10.4525	0.290079	10.5192	11.3354	0.816245	0.526166
CEOP3312	WBGene00015468	madf-11	WBGene00015470	C05D2.10	322	9.39953	10.0054	0.605871	10.8235	11.4867	0.663183	0.057312	10.1534	10.2795	0.126096	11.121	12.163	1.04196	0.915867
CEOP2584	WBGene00012458	ash-2	WBGene00012459	Y17G7B.3	-25	10.4658	10.7765	0.310653	9.30343	9.6708	0.367375	0.0567217	10.4413	10.9522	0.510925	8.98589	9.77347	0.787581	0.276656
CEOP2743	WBGene00003583	ndx-6	WBGene00004701	rsp-4	-1407	12.083	12.1923	0.109243	11.8282	11.9929	0.164764	0.0555206	11.9898	12.1698	0.179995	11.833	11.9163	0.083355	-0.0966398
CEOP3657	WBGene00044072	ham-3	WBGene00014232	ttll-4	1256	9.93822	10.2758	0.337585	10.9384	11.3295	0.391046	0.0534614	10.0426	10.2378	0.195201	11.4132	11.7002	0.286936	0.0917349
CEOP3328	WBGene00004435	rpl-23	WBGene00006359	swp-1	47	15.9168	16.1289	0.212166	10.7825	11.0479	0.265395	0.0532289	15.8019	15.735	-0.0669813	11.1897	11.2419	0.0522102	0.119192
CEOP5276	WBGene00007390	lmtr-3	WBGene00007386	C06H2.2	164	10.3775	10.117	-0.260565	11.1119	10.9011	-0.210844	0.0497211	10.404	10.5531	0.149132	11.0288	11.092	0.0632404	-0.0858921
CEOP5032	WBGene00021563	Y45G12B.2	WBGene00021562	nuo-5	105	10.7876	10.7317	-0.0559215	13.9171	13.9108	-0.00635033	0.0495712	10.0496	10.3519	0.302299	14.2009	13.8402	-0.360778	-0.663077
CEOPX060	WBGene00016131	C26B9.1	WBGene00006371	syx-3	380	8.99605	8.9489	-0.047145	9.21814	9.21957	0.00143517	0.0485802	9.45064	9.16327	-0.28737	8.96847	9.03665	0.0681836	0.355553
CEOP4252	WBGene00004703	rsp-6	WBGene00016378	imp-3	337	12.3111	12.4666	0.155556	10.4445	10.6472	0.202676	0.0471204	12.4535	12.1645	-0.288937	10.4767	11.1267	0.650022	0.938959
CEOP1592	WBGene00013709	csnk-1	WBGene00000426	ced-12	-627	12.0754	12.4301	0.354676	11.4875	11.8877	0.400258	0.0455817	12.313	12.7692	0.456212	11.8205	12.3593	0.538853	0.0826415
CEOP3838	WBGene00044341	ave-1	WBGene00022351	Y82E9BR.19	109	8.36304	9.01904	0.656	9.21059	9.91107	0.700479	0.0444788	8.36866	8.99277	0.624116	10.2999	10.2646	-0.0352989	-0.659415
CEOP5100	WBGene00019808	R01B10.6	WBGene00019807	jamp-1	115	9.93822	10.2707	0.33246	10.5639	10.9403	0.376457	0.0439968	10.1209	10.6196	0.498622	10.8635	11.2846	0.421095	-0.0775269
CEOP1449	WBGene00010569	scbp-2	WBGene00010564	ath-1	972	8.07778	8.00947	-0.0683131	12.0608	12.0355	-0.0252684	0.0430446	7.85892	7.80934	-0.0495837	11.7952	12.0431	0.247897	0.297481
CEOP2032	WBGene00020172	thoc-1	WBGene00020171	T02H6.1	773	9.74964	10.1542	0.40454	11.0646	11.5104	0.445811	0.0412718	10.0756	10.2022	0.126604	11.4276	11.1869	-0.240687	-0.367292
CEOP1320	WBGene00015687	chdp-1	WBGene00015686	C10G11.6	91	12.5311	13.2239	0.692757	9.01061	9.74363	0.733013	0.0402556	12.5952	13.2815	0.686293	10.0357	10.2249	0.189175	-0.497118
CEOP1947	WBGene00022471	Y119C1B.5	WBGene00022470	mrpl-19	314	10.3651	9.75541	-0.609708	11.1539	10.5825	-0.571384	0.0383241	9.52403	9.4757	-0.0483267	10.6313	10.3344	-0.296962	-0.248636
CEOP4228	WBGene00018638	F49E8.7	WBGene00018637	F49E8.6	-675	10.8415	11.1839	0.342329	7.88254	8.26172	0.379175	0.0368466	11.0316	11.4458	0.414229	7.83349	8.35988	0.526392	0.112163
CEOP1032	WBGene00021350	Y37E3.8	WBGene00004409	rla-1	92	16.4978	16.5399	0.0420412	15.8701	15.9482	0.0780994	0.0360582	16.1632	16.0469	-0.116247	15.7262	15.4584	-0.267794	-0.151548
CEOP1740	WBGene00013682	Y105E8A.25	WBGene00013686	Y105E8A.29	-8346	10.8127	10.8269	0.0141728	10.835	10.8844	0.0493974	0.0352246	10.8619	11.4834	0.621544	10.903	11.5648	0.661847	0.0403034
CEOP4296	WBGene00017238	F08B4.7	WBGene00017237	pole-2	139	10.6153	10.9254	0.310115	10.364	10.7091	0.345125	0.0350099	10.3479	10.5149	0.167022	10.957	11.077	0.120011	-0.0470112
CEOP1931	WBGene00022138	trpp-10	WBGene00021767	Y51F10.6	6532	9.49999	9.58091	0.0809205	8.32158	8.43664	0.115059	0.0341381	8.8966	9.95592	1.05932	7.32318	8.77693	1.45375	0.394425
CEOP1959	WBGene00004418	rpl-7	WBGene00018774	F53G12.9	-52	17.1069	17.2697	0.162847	4.79127	4.98813	0.196861	0.0340137	17.0222	17.0871	0.0649113	4.405	5.40642	1.00143	0.936515
CEOP2734	WBGene00011276	aakg-5	WBGene00011274	R53.5	538	10.9392	11.0904	0.151211	10.774	10.9558	0.181761	0.0305503	11.2335	11.7533	0.519844	10.1827	11.0946	0.911938	0.392093
CEOP5376	WBGene00004151	pqn-68	WBGene00001233	eif-3.K	793	8.4807	8.24926	-0.231441	12.6559	12.454	-0.201876	0.0295649	8.13878	7.63477	-0.504013	12.263	11.9436	-0.319392	0.184622
CEOP5188	WBGene00001040	dnj-22	WBGene00020721	T23B12.6	611	10.5269	11.1536	0.626696	10.4381	11.0939	0.655827	0.0291308	10.9429	11.2271	0.28422	10.9555	11.4554	0.499925	0.215705
CEOP4456	WBGene00006406	srgp-1	WBGene00004360	rib-1	45	11.6521	12.3225	0.6704	9.44529	10.143	0.697722	0.0273218	12.3897	12.881	0.491276	9.80815	10.4646	0.65642	0.165144
CEOP5116	WBGene00020264	acl-8	WBGene00022646	acl-9	965	10.3085	10.5841	0.27566	10.9856	11.288	0.302332	0.0266723	10.7346	10.584	-0.15061	11.3801	11.6877	0.307626	0.458236
CEOP3224	WBGene00017801	F26A1.1	WBGene00000418	ced-4	411	9.29869	9.8885	0.589809	9.87435	10.4903	0.615921	0.0261117	10.0146	10.4616	0.44693	10.3103	10.6543	0.343989	-0.102941
CEOP5572	WBGene00010405	erfa-3	WBGene00012780	Y42A5A.5	310	13.6335	13.4972	-0.136306	6.88076	6.76957	-0.11119	0.0251159	13.5563	13.1572	-0.399072	6.58857	7.49236	0.903787	1.30286
CEOP3536	WBGene00015747	C13G5.2	WBGene00015526	C06E1.11	454	8.84818	9.82698	0.978808	5.50164	6.50211	1.00047	0.0216653	10.0399	10.4616	0.42169	5.60201	7.07505	1.47305	1.05136
CEOP1096	WBGene00006440	tag-63	WBGene00003422	msh-6	150	9.64896	10.5043	0.855351	11.666	12.5392	0.873178	0.0178265	10.7559	10.9537	0.19779	12.4277	12.9819	0.55427	0.35648
CEOP2536	WBGene00012156	ebp-2	WBGene00012157	adbp-1	151	10.8714	11.1724	0.300998	9.79073	10.1078	0.317075	0.0160772	10.9694	11.4569	0.487506	9.81953	10.3605	0.540989	0.0534829
CEOP1516	WBGene00009477	rbpl-1	WBGene00009479	fcp-1	346	12.4493	13.2143	0.765022	11.208	11.9886	0.780592	0.0155694	12.6848	13.3307	0.64583	11.5282	12.1887	0.660564	0.0147345
CEOP1328	WBGene00020412	T10E9.2	WBGene00020411	T10E9.1	20	10.6696	10.9416	0.272083	9.87116	10.1575	0.286362	0.014279	10.976	11.0959	0.119916	10.0132	10.2437	0.230495	0.11058
CEOP2664	WBGene00001775	gst-27	WBGene00001774	gst-26	301	12.0723	10.9678	-1.10447	11.9556	10.8648	-1.09076	0.0137114	11.7534	9.01213	-2.74126	11.4196	8.73093	-2.68872	0.0525444
CEOP2711	WBGene00044323	tag-281	WBGene00044322	tag-280	92	8.22495	7.62864	-0.596311	9.19537	8.61221	-0.583163	0.0131477	8.08591	7.37763	-0.708281	8.52778	8.47995	-0.0478229	0.660459
CEOP5264	WBGene00006481	plrg-1	WBGene00008380	prp-38	87	12.2065	12.8371	0.630657	10.3708	11.014	0.643175	0.0125182	11.9125	12.5931	0.680536	10.5536	11.176	0.622307	-0.0582291
CEOP3400	WBGene00018132	F37A4.2	WBGene00018131	F37A4.1	-740	9.77204	10.2077	0.435674	12.1063	12.5544	0.448172	0.0124981	9.98461	10.168	0.18344	12.2435	12.7347	0.491179	0.307739
CEOP1940	WBGene00000812	csk-1	WBGene00021683	Y48G1C.10	130	11.0477	11.2986	0.250891	8.62022	8.88327	0.263051	0.0121599	11.217	11.5211	0.304138	8.73772	9.11804	0.380322	0.0761846
CEOP4675	WBGene00015928	C17H12.2	WBGene00015927	dyci-1	2516	11.4623	11.7601	0.29781	12.5788	12.8885	0.309714	0.0119037	11.7919	12.139	0.347093	12.6477	12.8853	0.237609	-0.109484
CEOP1971	WBGene00044345	Y48G1C.12	WBGene00021677	pgs-1	100	9.17741	9.2553	0.0778915	9.8405	9.92939	0.0888933	0.0110018	9.44015	9.64648	0.206332	9.83082	10.2898	0.458938	0.252606
CEOP5396	WBGene00009994	F53F4.12	WBGene00009996	F53F4.14	80	9.4581	9.99425	0.536158	10.8086	11.3549	0.546301	0.0101437	9.81791	10.1444	0.326522	10.8188	11.6843	0.865489	0.538967
CEOP2728	WBGene00016118	C25H3.9	WBGene00016120	C25H3.11	1104	13.7489	13.4966	-0.252336	10.5942	10.3515	-0.242649	0.00968703	13.4989	12.999	-0.499914	10.5517	10.6813	0.129636	0.62955
CEOP3841	WBGene00013228	Y56A3A.7	WBGene00044233	Y56A3A.36	353	11.6961	11.9839	0.287809	8.40333	8.70022	0.296887	0.00907763	10.4029	12.0454	1.64249	7.9564	9.00663	1.05023	-0.59226
CEOP2080	WBGene00019511	K08A2.1	WBGene00016576	C41H7.6	172	10.153	10.7302	0.577143	7.93235	8.51847	0.586115	0.00897229	10.7668	10.2542	-0.512654	8.93597	8.89486	-0.0411156	0.471539
CEOP5520	WBGene00009222	fbxa-95	WBGene00009225	fbxa-94	-1227	6.71988	8.38825	1.66836	4.42437	6.10146	1.67709	0.00873157	7.6195	8.74091	1.12141	5.14507	6.45353	1.30846	0.187058
CEOP1542	WBGene00009499	ent-6	WBGene00009498	tat-5	99	10.9783	10.9929	0.0146944	13.1019	13.1246	0.0226588	0.00796445	10.8285	11.1004	0.271944	12.842	13.3192	0.477226	0.205282
CEOP2308	WBGene00015208	B0495.9	WBGene00015207	B0495.8	99	10.5757	10.532	-0.0437085	10.8424	10.8051	-0.037254	0.00645448	10.3712	10.5626	0.191311	10.726	10.5812	-0.144772	-0.336082
CEOP4628	WBGene00000192	arl-8	WBGene00013310	Y57G11C.14	35	11.4838	11.7728	0.28899	9.67479	9.96917	0.294372	0.00538169	11.6072	12.0204	0.413153	9.41893	9.3895	-0.029429	-0.442582
CEOP1760	WBGene00009554	F39B2.3	WBGene00006349	sur-2	320	10.0968	10.33	0.233218	9.99646	10.2332	0.236775	0.00355706	9.90137	9.88118	-0.0201919	10.117	10.9371	0.820139	0.840331
CEOP2232	WBGene00019129	F59G1.8	WBGene00006933	vps-35	203	9.40836	11.0237	1.61538	11.9077	13.5255	1.61773	0.00235278	9.30557	10.2829	0.977372	12.1997	12.9629	0.763194	-0.214178
CEOP3604	WBGene00008174	C48B4.11	WBGene00008173	C48B4.10	91	10.2727	10.4867	0.214062	10.8152	11.0316	0.2164	0.00233771	10.8744	10.5886	-0.28585	11.1177	10.8697	-0.247979	0.0378709
CEOP3642	WBGene00003389	mog-1	WBGene00010546	K03H1.11	93	12.3811	12.9085	0.527338	9.14344	9.67236	0.528916	0.00157759	12.4989	12.9905	0.491585	8.50379	9.99119	1.4874	0.995815
CEOP1358	WBGene00020399	ztf-4	WBGene00020398	T10B11.2	1475	10.7342	10.8743	0.140136	11.4575	11.5981	0.140599	0.000462541	10.8309	10.8196	-0.0112955	11.4282	11.8297	0.401561	0.412856
CEOP3874	WBGene00043948	ZC262.7	WBGene00022582	ZC262.5	1161	3	3	0	3	3	0	0	3	3	0	3	3	0	0
CEOP4602	WBGene00007459	C08F11.12	WBGene00045069	C08F11.17	322	3	3	0	3	3	0	0	3	3	0	3	3	0	0
CEOP2072	WBGene00022451	Y110A2AM.4	WBGene00022450	ubc-26	-300	8.19465	8.51847	0.323815	9.79242	10.1158	0.323412	-0.000403031	8.44202	8.5908	0.148778	9.99037	10.2704	0.279991	0.131213
CEOP4532	WBGene00044083	B0564.1	WBGene00007201	B0564.1	-1611	11.1997	11.3693	0.169615	11.1972	11.366	0.168799	-0.000815268	11.3943	11.0538	-0.340492	11.3911	11.0525	-0.338562	0.00193026
CEOP2496	WBGene00007355	rpb-6	WBGene00007555	dohh-1	-658	12.0397	12.4001	0.360492	11.5581	11.9169	0.358797	-0.00169465	12.1516	12.4003	0.248707	11.5513	12.1155	0.564233	0.315526
CEOP4540	WBGene00013373	Y62E10A.2	WBGene00013376	Y62E10A.6	383	11.5426	11.0066	-0.53606	10.7058	10.1675	-0.538332	-0.00227122	11.0641	10.8998	-0.164305	10.0118	10.1306	0.118786	0.283091
CEOP3887	WBGene00007681	C18D11.3	WBGene00004705	rsp-8	1689	10.6276	10.8008	0.173201	11.8368	12.0072	0.170399	-0.00280232	11.0891	10.9116	-0.177543	11.9125	12.0845	0.171933	0.349476
CEOP2180	WBGene00017142	EEED8.14	WBGene00017141	EEED8.13	109	8.7122	9.49388	0.781672	6.29402	7.07255	0.778523	-0.00314991	9.19507	9.95163	0.756556	6.81338	7.10627	0.292894	-0.463663
CEOP1188	WBGene00004436	rpl-24.1	WBGene00017007	D1007.10	88	16.0854	16.2763	0.190905	8.72286	8.90988	0.187022	-0.00388253	16.009	15.925	-0.0840613	8.56302	9.62329	1.06026	1.14433
CEOP1899	WBGene00016735	fhod-1	WBGene00016734	C46H11.10	3368	11.6016	11.9474	0.34584	7.10366	7.4443	0.340638	-0.00520261	11.2114	11.8568	0.645334	6.77381	7.42792	0.65411	0.00877567
CEOP5328	WBGene00001088	dpy-30	WBGene00004384	rnp-1	-110	11.3989	11.9364	0.537544	10.4605	10.9917	0.531185	-0.00635906	11.4778	11.9276	0.449897	11.0945	11.509	0.414488	-0.0354097
CEOP5336	WBGene00004296	rad-50	WBGene00011451	T04H1.5	-240	11.7582	12.7089	0.950638	9.12749	10.0717	0.944235	-0.00640235	12.3979	12.9625	0.564639	9.21491	10.4238	1.20893	0.644296
CEOP5571	WBGene00007785	tofu-1	WBGene00077500	C27H6.9	116	11.3562	11.7677	0.41154	9.28437	9.68936	0.404983	-0.00655727	11.4266	11.9735	0.546946	9.67665	10.0725	0.395829	-0.151117
CEOP4655	WBGene00022134	Y71G10AL.1	WBGene00044650	Y71G10AR.4	722	12.1612	12.0099	-0.151232	10.7859	10.6281	-0.157814	-0.00658268	12.0655	12.2404	0.174895	10.8164	11.2295	0.413137	0.238243
CEOP4659	WBGene00019726	bris-1	WBGene00044690	M02B7.7	205	10.493	10.5717	0.078654	6.53878	6.60993	0.0711495	-0.00750452	10.8516	10.9987	0.147095	6.47801	6.95443	0.476414	0.329318
CEOP1908	WBGene00021329	Y34D9A.3	WBGene00021332	Y34D9A.7	616	9.94885	10.4299	0.481097	9.28916	9.76273	0.473574	-0.00752234	10.457	10.8606	0.403601	9.80651	10.3256	0.519057	0.115456
CEOP2424	WBGene00001134	eat-3	WBGene00008404	D2013.6	93	12.3312	12.5708	0.239555	10.5599	10.7916	0.231641	-0.00791427	12.3829	12.8344	0.451481	10.085	10.8583	0.773314	0.321833
CEOPX140	WBGene00023497	lin-15B	WBGene00023498	lin-15A	-57	9.66193	10.0858	0.423868	8.15848	8.57278	0.414292	-0.0095761	10.9796	11.0255	0.0459031	8.53962	9.00663	0.467007	0.421104
CEOP3768	WBGene00006728	ubq-2	WBGene00014176	ZK1010.2	48	15.9904	16.0671	0.0766689	10.5727	10.6385	0.0657141	-0.0109549	15.879	15.7632	-0.115801	10.8477	10.8576	0.00988729	0.125688
CEOPX036	WBGene00003124	mai-1	WBGene00001684	gpd-2	-1257	12.5263	11.3081	-1.2182	12.4332	11.2028	-1.23033	-0.0121314	12.0214	10.5821	-1.43933	11.8729	10.4093	-1.4636	-0.0242726
CEOP5084	WBGene00018431	F44E7.9	WBGene00022576	ZC250.2	256	10.943	10.2479	-0.695085	8.39891	7.69135	-0.707563	-0.0124788	10.2859	10.1469	-0.138978	7.40316	7.08554	-0.317624	-0.178646
CEOP4627	WBGene00013419	Y65A5A.2	WBGene00194949	Y10G11A.90	435	8.67245	9.8965	1.22405	6.33164	7.54282	1.21118	-0.0128702	10.044	10.7505	0.706459	7.37699	8.07434	0.697346	-0.00911243
CEOP1979	WBGene00008399	D2005.4	WBGene00086551	D2005.7	-14	11.3771	11.7342	0.357105	9.08957	9.43279	0.343215	-0.0138899	11.7457	11.4196	-0.32611	9.99181	10.0445	0.0527373	0.378848
CEOP2252	WBGene00002045	icd-1	WBGene00016964	C56C10.7	-1388	15.9469	15.8968	-0.0500861	10.8424	10.7772	-0.0651697	-0.0150836	15.887	15.7044	-0.182644	10.4797	11.1222	0.642497	0.825141
CEOPX149	WBGene00019760	calu-1	WBGene00019759	M03F4.6	174	14.6943	14.2517	-0.442651	10.5579	10.0997	-0.458211	-0.0155599	14.3029	13.3879	-0.91502	7.78123	9.99258	2.21135	3.12637
CEOP4626	WBGene00011940	T23B5.3	WBGene00007780	C27D8.4	93	11.3573	11.7969	0.439568	9.37497	9.79878	0.423807	-0.0157604	11.4736	12.1075	0.633846	9.51805	10.1268	0.60872	-0.0251257
CEOP5502	WBGene00007162	fbxa-153	WBGene00007163	fbxa-154	569	5.21008	5.3409	0.13082	4.79127	4.9059	0.114633	-0.0161872	5.68967	6.48554	0.795875	3.17221	3.79694	0.624733	-0.171142
CEOP2720	WBGene00013260	rsr-2	WBGene00013261	sinh-1	697	10.8545	11.7557	0.90115	8.37659	9.26151	0.884916	-0.0162344	10.903	11.6105	0.707473	8.53174	9.59422	1.06249	0.355012
CEOP4192	WBGene00003030	lin-45	WBGene00004885	smg-7	95	11.1741	11.6873	0.513248	9.53266	10.0287	0.496003	-0.0172452	12.0396	12.2412	0.201609	9.81953	10.3755	0.556016	0.354407
CEOP4576	WBGene00003085	ccar-1	WBGene00009924	cfp-1	697	13.0512	13.7397	0.688494	10.493	11.1636	0.670517	-0.0179763	13.4438	13.9557	0.511946	10.8635	11.4407	0.577236	0.0652903
CEOP2100	WBGene00015843	C16C8.5	WBGene00015842	C16C8.4	346	7.81111	8.42192	0.610808	8.20482	8.7975	0.592675	-0.0181328	8.20475	8.77044	0.565699	8.93298	9.51695	0.583966	0.0182665
CEOP3480	WBGene00001743	grp-1	WBGene00019457	vms-1	34	10.2703	10.5095	0.239283	11.4247	11.644	0.219303	-0.0199799	10.646	10.9974	0.35132	11.4649	11.8502	0.385368	0.0340479
CEOP1276	WBGene00018894	mff-2	WBGene00018893	wdr-12	-993	11.4484	11.5379	0.0895106	11.9971	12.0666	0.0694893	-0.0200214	11.3708	11.4963	0.125519	11.858	11.8018	-0.0562205	-0.181739
CEOP4556	WBGene00004681	rsd-2	WBGene00003582	dcap-2	97	11.6507	12.2202	0.569445	10.3976	10.9429	0.545297	-0.0241483	12.1354	12.7775	0.642089	10.5643	11.354	0.789637	0.147548
CEOP5519	WBGene00007364	stdh-3	WBGene00007363	stdh-1	494	3.72044	3.52566	-0.194781	10.1063	9.88716	-0.21917	-0.024389	3.17221	4.07459	0.90238	9.13908	9.52659	0.387518	-0.514862
CEOP3284	WBGene00018677	F52C9.7	WBGene00004095	pqe-1	105	10.3049	11.0985	0.793584	12.2027	12.9711	0.768441	-0.0251429	11.0517	11.2277	0.176033	12.699	13.3647	0.665694	0.489661
CEOP5521	WBGene00013569	bath-36	WBGene00000879	cyn-3	-1002	12.971	12.7883	-0.182685	12.9522	12.7435	-0.20874	-0.0260549	12.5354	12.471	-0.0643857	12.5087	12.3879	-0.120815	-0.0564294
CEOP4648	WBGene00002990	lin-1	WBGene00019787	M70.5	159	9.55071	9.96028	0.409568	9.28437	9.66769	0.383314	-0.0262547	9.06178	9.77832	0.716543	9.57672	9.7307	0.153983	-0.562561
CEOP4260	WBGene00016384	cdgs-1	WBGene00016383	zgpa-1	-1667	11.3833	11.6923	0.309006	9.69297	9.97548	0.282509	-0.0264979	11.3938	12.0727	0.678899	9.41893	10.1331	0.714174	0.0352745
CEOP1144	WBGene00020037	mrps-6	WBGene00020036	R12E2.11	124	11.1779	10.7159	-0.46203	11.6879	11.1991	-0.488863	-0.0268327	10.7761	10.7214	-0.0546817	11.1236	11.0077	-0.115917	-0.061235
CEOP4658	WBGene00022078	epg-9	WBGene00022077	vamp-7	497	9.33618	10.2593	0.923161	8.1741	9.06948	0.895389	-0.027772	9.56131	10.8235	1.26223	8.35532	9.12568	0.770364	-0.491862
CEOP1528	WBGene00006503	snx-3	WBGene00012298	prmt-7	554	10.5659	10.875	0.309123	11.2287	11.5091	0.280389	-0.0287339	10.537	10.9904	0.453397	10.957	11.5254	0.568453	0.115056
CEOP5472	WBGene00001258	emb-4	WBGene00006945	wars-1	1067	12.6274	13.3267	0.699357	11.8016	12.4675	0.665941	-0.0334159	13.0519	13.6417	0.589776	12.4587	12.4224	-0.0362251	-0.626001
CEOP1926	WBGene00009507	mus-101	WBGene00009508	row-1	1172	11.3256	11.8199	0.494242	10.5198	10.9798	0.460056	-0.0341857	11.5677	11.9746	0.406826	10.989	11.6114	0.622352	0.215525
CEOP2352	WBGene00010879	M05D6.6	WBGene00010878	M05D6.5	154	11.5481	11.0335	-0.514688	10.9483	10.3983	-0.549964	-0.0352756	10.7893	10.7734	-0.0159886	10.3069	10.6622	0.35535	0.371338
CEOP5574	WBGene00007588	C14C10.5	WBGene00007589	erg-28	106	13.4577	13.9185	0.460776	7.29669	7.72171	0.425019	-0.0357565	13.5833	14.0135	0.430234	7.04155	7.40299	0.361448	-0.0687861
CEOP2328	WBGene00006724	ubh-4	WBGene00007436	C08B11.9	104	12.5577	12.6119	0.0542408	10.5238	10.5414	0.017545	-0.0366958	12.1059	11.9225	-0.183321	10.1675	10.0947	-0.072786	0.110535
CEOP3088	WBGene00006725	ubl-1	WBGene00019168	H06I04.3	1309	14.804	15.2007	0.396728	13.0647	13.424	0.359291	-0.0374372	14.907	14.9674	0.0604469	13.3202	13.1062	-0.214014	-0.274461
CEOP3516	WBGene00019877	R05D3.2	WBGene00019883	met-2	109	10.7508	11.5332	0.782471	11.3867	12.1314	0.744721	-0.03775	11.798	12.1161	0.318091	12.1853	12.508	0.322675	0.00458375
CEOP3740	WBGene00000369	ccf-1	WBGene00013236	Y56A3A.18	106	11.2509	11.589	0.338125	10.1131	10.4124	0.299274	-0.0388505	11.4456	11.7918	0.346239	10.2395	10.7239	0.484433	0.138194
CEOP3184	WBGene00011111	snfc-5	WBGene00004387	rnp-4	-998	12.3568	12.4684	0.111596	11.7197	11.7915	0.0717951	-0.0398009	12.1603	12.4286	0.268371	11.4981	11.6249	0.126774	-0.141597
CEOP3512	WBGene00006840	unc-116	WBGene00019880	ZC262.5	444	13.6332	13.6742	0.0409738	3	3	0	-0.0409738	13.1815	13.609	0.427508	3	3	0	-0.427508
CEOP5408	WBGene00011194	R10D12.13	WBGene00011195	sao-1	-1874	12.1298	12.7547	0.624922	11.295	11.8783	0.583297	-0.0416242	13.2009	13.2607	0.0597772	12.4314	12.4797	0.0483141	-0.011463
CEOP1056	WBGene00004920	snr-7	WBGene00022127	yop-1	2457	11.3607	11.7509	0.390155	12.4229	12.7708	0.347945	-0.0422099	11.0824	11.3658	0.28343	12.6652	13.0588	0.393595	0.110165
CEOP1508	WBGene00011629	T08G11.1	WBGene00011631	T08G11.4	105	14.3439	14.9193	0.575333	11.2405	11.7735	0.533077	-0.0422562	14.7285	15.5216	0.793158	11.3702	11.9418	0.57158	-0.221578
CEOP1504	WBGene00006682	twk-30	WBGene00009451	cids-2	942	7.11449	7.69135	0.576855	11.0378	11.5712	0.533458	-0.0433966	5.90032	7.24365	1.34333	11.8285	11.9721	0.143565	-1.19977
CEOP4642	WBGene00021926	Y55F3AM.9	WBGene00021925	immp-2	222	10.5629	10.5017	-0.0612159	8.90853	8.80319	-0.105345	-0.0441295	10.3943	10.8629	0.468652	8.59743	8.70056	0.103133	-0.365519
CEOP2674	WBGene00000773	cpf-1	WBGene00009204	F28C6.4	86	10.9262	11.3329	0.406733	9.86476	10.2269	0.36214	-0.0445929	11.199	11.4539	0.254896	10.1726	10.6499	0.477328	0.222432
CEOP1003	WBGene00015176	vps-51	WBGene00003472	mtk-1	2660	11.0061	11.7681	0.761946	11.5709	12.2847	0.713729	-0.0482178	10.7406	11.5676	0.827063	11.4121	12.3166	0.904438	0.077375
CEOP1116	WBGene00006833	unc-108	WBGene00018765	F53F10.3	694	12.6047	12.801	0.196224	10.1158	10.2624	0.146651	-0.0495729	12.2959	12.9423	0.646358	10.6497	10.0553	-0.59443	-1.24079
CEOP1942	WBGene00022123	Y71F9AR.2	WBGene00044894	Y71F9AR.4	191	6.57059	6.92379	0.353199	8.6126	8.91252	0.299918	-0.0532804	6.22769	6.77177	0.544088	8.52381	8.47199	-0.0518205	-0.595909
CEOP1913	WBGene00044435	Y20F4.8	WBGene00021239	Y20F4.4	5329	5.36321	5.88245	0.519237	9.85994	10.3251	0.465146	-0.0540911	4.76929	4.98173	0.212435	10.0917	10.2977	0.205928	-0.00650713
CEOP1204	WBGene00002034	htp-3	WBGene00019011	F57C9.4	337	11.2825	11.759	0.476493	10.4456	10.8675	0.421949	-0.0545432	11.5864	11.9447	0.358233	11.1347	11.2559	0.121108	-0.237125
CEOP5448	WBGene00003674	nhr-84	WBGene00003692	nhr-102	323	7.65668	8.21125	0.554571	7.22854	7.72771	0.499163	-0.0554088	8.2342	8.5908	0.356597	7.16903	8.20506	1.03603	0.679432
CEOP2040	WBGene00021103	eri-3	WBGene00006387	taf-6.1	189	9.67662	10.4354	0.758827	8.89604	9.59902	0.702984	-0.0558437	10.2575	10.511	0.25349	9.21491	9.74895	0.534042	0.280552
CEOP1160	WBGene00016606	exoc-7	WBGene00003584	ndx-7	90	10.8738	10.7951	-0.0786258	9.95338	9.81858	-0.134795	-0.0561695	10.2894	10.8014	0.512025	9.71894	9.96162	0.242684	-0.26934
CEOP3620	WBGene00006910	vha-1	WBGene00006911	vha-2	100	13.972	13.0342	-0.937869	15.6103	14.616	-0.9943	-0.0564307	13.6266	12.8932	-0.733419	15.5608	14.4249	-1.13592	-0.402504
CEOP3636	WBGene00014016	ZK632.9	WBGene00003035	lin-52	121	11.6489	12.0799	0.430985	8.96945	9.34189	0.372441	-0.0585441	11.6189	12.2868	0.667912	9.15969	9.73902	0.579333	-0.0885785
CEOP3864	WBGene00003930	pat-3	WBGene00014202	mmcm-1	1226	13.1254	12.945	-0.180383	12.7198	12.478	-0.24178	-0.0613973	12.8205	12.7714	-0.0490462	12.4122	12.7249	0.312677	0.361723
CEOPX168	WBGene00044134	D1025.10	WBGene00008353	D1025.1	1688	8.8611	8.29844	-0.562658	9.05063	8.42561	-0.625022	-0.062364	8.65664	8.41078	-0.245862	8.01979	8.45995	0.440157	0.686019
CEOP3208	WBGene00011410	T04A8.8	WBGene00011409	T04A8.7	90	10.8019	11.2473	0.44544	11.5496	11.9322	0.382586	-0.0628542	11.2456	11.7268	0.481201	12.6552	12.5194	-0.135838	-0.617039
CEOP2552	WBGene00077453	Y62F5A.12	WBGene00007013	mdt-8	104	8.37659	8.95658	0.579988	9.66009	10.1763	0.516189	-0.0637994	9.27046	9.58317	0.312708	10.3479	10.8282	0.480367	0.167659
CEOP1090	WBGene00021826	txl-1	WBGene00003258	cogc-1	-226	12.3707	12.2729	-0.0978252	11.1327	10.971	-0.161722	-0.0638966	11.8342	12.1358	0.301651	10.5488	11.0431	0.494339	0.192688
CEOP5565	WBGene00018427	F44E7.5	WBGene00018426	F44E7.4	1865	9.71448	9.99798	0.283496	13.8979	14.1174	0.219501	-0.0639957	10.3434	10.5465	0.203163	13.9958	14.0786	0.0827386	-0.120425
CEOP3084	WBGene00022170	Y71H2AM.5	WBGene00022169	Y71H2AM.4	-1174	14.7418	14.2747	-0.467041	12.279	11.7476	-0.531376	-0.0643347	14.3176	13.8198	-0.497737	11.9426	11.5431	-0.399468	0.0982692
CEOP3803	WBGene00006627	tsp-1	WBGene00006628	tsp-2	102	5.87721	6.52983	0.652626	5.68717	6.27528	0.588108	-0.0645185	4.25979	6.37025	2.11046	4.65778	5.73412	1.07634	-1.03412
CEOP3866	WBGene00007167	rbg-3	WBGene00007168	B0393.3	229	10.865	11.6432	0.77821	10.34	11.0503	0.710328	-0.0678819	11.6584	12.2497	0.591352	11.1669	11.5554	0.388512	-0.20284
CEOP3756	WBGene00013553	Y75B8A.18	WBGene00013552	gmn-1	305	7.83095	9.46006	1.62911	9.68391	11.2447	1.56082	-0.0682976	7.76787	9.87212	2.10426	9.66047	11.4549	1.79446	-0.309799
CEOP1048	WBGene00001232	eif-3.I	WBGene00021277	Y23H5B.6	203	13.12	13.5765	0.456522	11.5861	11.9694	0.38331	-0.0732123	13.0374	13.3919	0.354483	12.0323	12.1374	0.105076	-0.249407
CEOP1894	WBGene00008387	D1081.9	WBGene00008384	D1081.6	116	8.54616	9.52175	0.975593	6.74797	7.64774	0.899768	-0.075825	9.62385	9.46169	-0.162156	7.70614	7.91303	0.206887	0.369043
CEOP2755	WBGene00001225	eif-3.B	WBGene00013196	tbc-20	29	13.3725	14.0136	0.641127	9.94582	10.5104	0.564589	-0.0765387	13.7748	13.9256	0.150825	10.593	10.8476	0.254574	0.103749
CEOP5068	WBGene00019650	K11D12.11	WBGene00019647	K11D12.7	185	7.71477	7.58966	-0.125104	11.2747	11.0728	-0.201808	-0.0767031	7.38577	7.47652	0.0907529	10.0756	10.6865	0.610952	0.520199
CEOP5320	WBGene00004138	pqn-53	WBGene00000533	clh-6	66	12.196	12.5502	0.354228	10.3987	10.6762	0.277425	-0.0768028	12.3591	12.8328	0.473683	10.534	10.9841	0.450065	-0.0236173
CEOP3232	WBGene00003598	nhl-2	WBGene00017828	F26F4.6	1236	11.9646	12.1538	0.189238	9.72865	9.8395	0.110848	-0.0783896	12.5542	13.015	0.460825	9.72414	10.5216	0.79751	0.336685
CEOP1484	WBGene00004305	ran-4	WBGene00011033	R05D11.5	95	12.4517	12.4095	-0.0421931	11.0701	10.9449	-0.125269	-0.0830759	12.2121	11.954	-0.258082	10.0998	10.2749	0.175187	0.433269
CEOP4174	WBGene00015702	C11D2.4	WBGene00015703	C11D2.7	92	10.7085	10.4049	-0.303591	11.5361	11.1474	-0.388674	-0.0850828	10.7068	10.5351	-0.171737	10.7943	10.8637	0.069373	0.24111
CEOPX134	WBGene00007529	C11H1.3	WBGene00007528	C11H1.2	96	11.0652	10.5121	-0.553105	9.41932	8.78029	-0.639026	-0.0859214	9.33306	10.1619	0.828813	8.01414	8.2289	0.214752	-0.614061
CEOP5256	WBGene00011892	T21C9.4	WBGene00011890	mics-1	-277	10.1583	10.2066	0.0483708	10.9716	10.9339	-0.037693	-0.0860637	10.2467	10.5187	0.272045	10.9136	11.1537	0.240069	-0.031976
CEOP2700	WBGene00012983	men-1	WBGene00012984	Y48B6A.13	100	12.9374	12.9711	0.0336619	9.51438	9.46186	-0.0525173	-0.0861791	13.084	12.6728	-0.411173	9.52998	9.67453	0.144547	0.55572
CEOP1904	WBGene00000158	apg-1	WBGene00013670	hpo-13	263	12.6891	12.4452	-0.243924	12.2275	11.8971	-0.330441	-0.0865171	12.2056	12.418	0.212468	12.1082	12.041	-0.0671373	-0.279605
CEOPX132	WBGene00007668	C18B12.6	WBGene00008979	F20D1.9	117	11.0098	10.1204	-0.889377	11.4425	10.4663	-0.976258	-0.0868807	9.69619	9.2167	-0.479484	11.426	9.71897	-1.70707	-1.22759
CEOP1983	WBGene00001167	eef-2	WBGene00009126	pyk-1	1472	17.987	18.3121	0.325033	13.7234	13.9611	0.23774	-0.0872933	18.2697	18.3756	0.10589	14.6107	13.8373	-0.77339	-0.87928
CEOP1950	WBGene00001215	ego-2	WBGene00000010	aat-9	3952	12.3067	12.6298	0.32316	10.6896	10.9254	0.235815	-0.0873441	11.7623	12.5436	0.781305	10.6945	11.3631	0.668617	-0.112688
CEOP1716	WBGene00012390	Y6B3B.5	WBGene00012393	Y6B3B.9	-315	9.54872	9.63615	0.087437	9.98175	9.98176	1.69269e-05	-0.0874201	8.39062	9.21432	0.823691	9.41893	9.80869	0.38976	-0.433931
CEOP2128	WBGene00021058	vps-18	WBGene00021057	W06B4.2	275	10.9323	11.2268	0.29452	10.1332	10.3379	0.20468	-0.0898396	10.6146	10.958	0.343316	10.2635	10.902	0.638515	0.295199
CEOP2384	WBGene00007918	sphk-1	WBGene00007917	C34C6.4	118	10.5629	10.6289	0.0659835	11.0639	11.0395	-0.0243643	-0.0903479	10.636	10.5408	-0.0951365	10.6651	10.9306	0.265524	0.36066
CEOP3867	WBGene00005011	F26F4.8	WBGene00017832	kbp-2	111	10.0468	10.0939	0.047152	9.19792	9.15206	-0.0458511	-0.0930031	9.2369	9.72736	0.490457	8.71352	9.07661	0.363084	-0.127373
CEOP3853	WBGene00022193	ppfr-4	WBGene00022192	Y71H2B.2	827	9.8807	10.6424	0.761734	10.9967	11.6644	0.667784	-0.09395	10.2611	10.9027	0.641639	11.2707	11.8223	0.551645	-0.0899938
CEOP4464	WBGene00010232	F58B3.6	WBGene00010233	F58B3.7	105	11.0076	11.5578	0.550239	9.3951	9.85053	0.455433	-0.094805	11.5826	11.8514	0.268771	9.97155	10.0882	0.116654	-0.152116
CEOP5272	WBGene00007385	atp-5	WBGene00010408	mboa-2	182	14.8545	14.6188	-0.235721	11.1617	10.8311	-0.330626	-0.0949049	14.7803	14.1753	-0.60499	11.1965	11.417	0.220513	0.825503
CEOP2716	WBGene00010912	gmps-1	WBGene00010911	M106.3	2661	12.7064	12.86	0.153553	11.3783	11.4354	0.057145	-0.096408	12.8432	12.9981	0.154975	11.4946	11.6254	0.130768	-0.0242066
CEOP3828	WBGene00021907	Y55B1AR.3	WBGene00002269	lec-6	2099	6.31295	6.98514	0.67219	14.5161	15.0917	0.575587	-0.096603	5.54046	6.26351	0.723053	14.4302	13.8256	-0.604619	-1.32767
CEOP1648	WBGene00018849	F55A3.3	WBGene00018848	F55A3.2	254	12.4119	12.9716	0.559664	10.0886	10.5507	0.462121	-0.097543	12.9243	13.3421	0.417774	10.4746	10.5607	0.0860647	-0.33171
CEOP3196	WBGene00009441	wdr-48	WBGene00009445	F35G12.12	97	10.0168	10.5277	0.510889	11.5189	11.9319	0.41301	-0.0978793	10.3252	10.6613	0.336109	11.6025	11.8833	0.280762	-0.055347
CEOP4172	WBGene00000247	bec-1	WBGene00004804	skn-1	617	10.5289	10.9804	0.451548	12.5827	12.9363	0.353519	-0.0980287	9.68379	10.7685	1.0847	12.7152	13.143	0.427828	-0.656872
CEOP2564	WBGene00010056	smc-6	WBGene00008361	D1043.1	90	11.9182	12.8225	0.904284	10.7825	11.5886	0.806132	-0.0981517	12.7636	13.1233	0.359733	11.3011	11.8328	0.531709	0.171975
CEOP5539	WBGene00017678	asp-12	WBGene00000218	asp-5	317	8.60494	8.25343	-0.351511	15.1227	14.6706	-0.452104	-0.100593	8.18477	8.25234	0.0675759	14.7798	14.3432	-0.436628	-0.504204
CEOP1946	WBGene00015971	swsn-2.2	WBGene00015970	C18E3.1	75	9.61885	10.2332	0.614385	8.77157	9.27999	0.508425	-0.10596	10.0118	10.9736	0.961777	8.25351	8.36419	0.110682	-0.851094
CEOPX116	WBGene00004825	skr-19	WBGene00004826	skr-20	71	10.0762	9.76419	-0.311983	9.29631	8.87788	-0.418426	-0.106444	9.65322	9.71897	0.065748	8.30531	8.63785	0.33254	0.266792
CEOP2088	WBGene00022574	ZC239.16	WBGene00022573	ZC239.15	111	7.18811	7.00503	-0.183078	7.56491	7.27447	-0.290446	-0.107368	6.82633	6.95443	0.128095	6.35827	6.20703	-0.151245	-0.27934
CEOP1360	WBGene00020403	T10B11.7	WBGene00020402	T10B11.6	614	10.556	10.6152	0.0592367	10.4131	10.3631	-0.0499217	-0.109158	10.8397	10.7087	-0.131002	10.3103	10.4433	0.133013	0.264015
CEOP4548	WBGene00014938	mdt-9	WBGene00003077	Y62E10A.13	-158	11.0491	11.0286	-0.0205108	10.0168	9.88582	-0.130987	-0.110476	10.4859	10.4776	-0.00832102	9.79996	9.6849	-0.115058	-0.106737
CEOP1316	WBGene00016754	cebp-2	WBGene00003059	lpd-2	118	8.55811	8.67872	0.120607	10.544	10.5541	0.0100876	-0.11052	8.47529	8.66955	0.194255	10.5497	10.5719	0.0221538	-0.172102
CEOP3616	WBGene00011503	gcc-2	WBGene00011502	vps-53	17	11.2515	11.5964	0.344903	10.6371	10.8709	0.233864	-0.11104	11.4859	11.8293	0.343401	10.0891	10.9153	0.82621	0.482809
CEOP1905	WBGene00021633	Y47G6A.3	WBGene00044436	Y47G6A.31	435	9.02216	9.56593	0.543769	4.19872	4.62669	0.427971	-0.115798	9.14426	9.42708	0.28282	4.47246	5.43949	0.967022	0.684203
CEOP3564	WBGene00010309	rpn-6.2	WBGene00010308	F59B2.3	21	10.6295	11.0781	0.448603	10.899	11.2316	0.332554	-0.116049	10.7354	10.6578	-0.0776132	11.0496	11.5114	0.461776	0.539389
CEOP1024	WBGene00016907	C53H9.2	WBGene00004441	rpl-27	117	13.1624	13.3057	0.14336	16.0547	16.0806	0.0258725	-0.117488	13.5627	13.2312	-0.331496	15.7445	15.6621	-0.0824226	0.249074
CEOP2372	WBGene00004440	rpl-26	WBGene00006307	suf-1	265	15.3817	15.5598	0.178127	11.8141	11.8736	0.0594943	-0.118633	15.3413	15.2889	-0.0523963	11.8803	11.9211	0.0407721	0.0931683
CEOP4224	WBGene00018902	F55G1.6	WBGene00018901	F55G1.5	96	10.0817	10.4546	0.372851	9.69116	9.94363	0.25247	-0.120381	10.54	10.8811	0.341122	9.91356	9.52467	-0.388888	-0.73001
CEOP1650	WBGene00018625	prp-17	WBGene00045434	Y95D11A.3	139	11.6512	12.3449	0.693689	8.41214	8.9844	0.572256	-0.121433	11.8362	12.2953	0.45913	8.98589	9.70544	0.719551	0.260421
CEOP2460	WBGene00003862	old-1	WBGene00007465	chil-1	244	4.353	4.57441	0.221411	4.11492	4.21335	0.098439	-0.122972	5.14507	5.02594	-0.119131	3.5918	4.44394	0.852139	0.97127
CEOP1104	WBGene00001601	glh-4	WBGene00020467	T12F5.2	128	11.3872	12.1985	0.811276	8.80538	9.49212	0.68674	-0.124536	12.5508	12.565	0.0142277	9.99037	9.82755	-0.162824	-0.177052
CEOP4200	WBGene00020234	T05A12.3	WBGene00006608	tre-2	138	11.5219	11.8439	0.321947	11.6273	11.8206	0.193279	-0.128669	11.4084	11.8993	0.49095	12.2037	11.6181	-0.585568	-1.07652
CEOP4653	WBGene00021363	Y37E11AL.8	WBGene00003129	map-1	944	10.0803	10.6614	0.581032	10.7103	11.1625	0.452173	-0.128859	10.5826	10.7331	0.150526	10.8082	11.1146	0.306346	0.15582
CEOP1612	WBGene00013725	ska-1	WBGene00013724	Y106G6H.14	109	9.3614	9.61042	0.249022	9.73743	9.85738	0.119951	-0.129072	9.31479	9.84462	0.529828	9.09694	9.66407	0.567132	0.0373031
CEOP4596	WBGene00006698	uaf-2	WBGene00000889	cyn-13	93	11.7574	12.4384	0.680987	10.8865	11.4359	0.549397	-0.13159	11.5883	12.1534	0.565028	11.0413	11.5056	0.464241	-0.100788
CEOP2160	WBGene00004040	pld-1	WBGene00015454	C04G6.4	407	12.5661	12.6121	0.0460365	10.5238	10.4382	-0.0856368	-0.131673	12.74	12.9701	0.230133	10.3579	10.766	0.408121	0.177988
CEOP3086	WBGene00022167	Y71H2AM.2	WBGene00022166	Y71H2AM.1	2403	9.59391	9.88582	0.291903	11.268	11.4276	0.159596	-0.132307	10.0357	10.5418	0.506083	11.0524	11.5648	0.512436	0.00635296
CEOP3388	WBGene00020821	jhdm-1	WBGene00020820	algn-1	102	11.6442	12.1825	0.538265	10.391	10.7966	0.405611	-0.132654	12.3864	12.4896	0.103147	10.791	11.2959	0.5049	0.401753
CEOP3036	WBGene00004498	rps-29	WBGene00015173	trpp-11	59	13.7134	14.0621	0.348688	11.6979	11.9136	0.215745	-0.132943	13.7498	13.7068	-0.0430113	11.8293	12.1311	0.301733	0.344744
CEOP1932	WBGene00008876	F16A11.1	WBGene00008877	rtcb-1	850	11.1327	11.7034	0.570662	10.4826	10.9195	0.436911	-0.133751	11.014	12.4167	1.40276	10.6794	11.1197	0.440262	-0.962493
CEOP3236	WBGene00017829	F26F4.9	WBGene00017831	F26F4.12	437	9.5764	9.5372	-0.0391978	10.2739	10.0997	-0.174142	-0.134944	9.28461	9.67626	0.391655	9.70673	10.2623	0.555569	0.163914
CEOP3702	WBGene00010480	K01G5.9	WBGene00001087	dpy-28	134	9.9847	10.7866	0.801853	11.054	11.72	0.66598	-0.135874	10.2836	11.1374	0.853868	11.3987	12.1393	0.740616	-0.113252
CEOP1140	WBGene00002138	inx-16	WBGene00002139	inx-17	118	11.7771	10.8837	-0.893359	10.4784	9.4474	-1.03105	-0.137687	11.286	11.0187	-0.267271	10.0301	9.78316	-0.246939	0.020332
CEOP1596	WBGene00001337	ears-1	WBGene00000148	aph-2	-181	13.5951	13.8949	0.299733	10.9076	11.0693	0.161677	-0.138057	14.1325	14.0888	-0.043682	10.7303	11.0201	0.289796	0.333478
CEOP3384	WBGene00004781	set-1	WBGene00020822	T26A5.6	87	10.9574	11.2629	0.305553	10.1372	10.3042	0.166981	-0.138572	11.1934	11.7753	0.581917	10.0413	10.7554	0.714165	0.132248
CEOP2324	WBGene00007433	swsn-7	WBGene00001835	hda-2	-248	11.6902	12.4543	0.764077	9.83068	10.4555	0.624776	-0.139301	12.4701	12.9423	0.472232	10.1051	10.7758	0.6707	0.198468
CEOP1892	WBGene00017088	akir-1	WBGene00017087	E01A2.5	82	11.7001	12.135	0.434945	8.82858	9.12279	0.294206	-0.140738	12.2037	12.5779	0.374134	8.91793	9.22857	0.310641	-0.0634932
CEOP2156	WBGene00007012	mdt-4	WBGene00006737	ulp-2	-17769	10.1023	10.8086	0.706393	11.1499	11.7155	0.565573	-0.14082	10.5497	11.1655	0.615746	11.7195	11.7521	0.032557	-0.583189
CEOP5528	WBGene00003696	nhr-106	WBGene00006233	str-196	302	7.67142	7.42966	-0.24176	4.11492	3.73065	-0.384271	-0.142511	7.67784	7.87728	0.19944	3	3.98784	0.987844	0.788404
CEOP4592	WBGene00013789	Y116A8C.9	WBGene00013790	Y116A8C.10	1334	9.42803	9.8925	0.464478	9.95187	10.2738	0.321887	-0.142591	9.27755	9.85996	0.582414	9.69442	9.93868	0.244257	-0.338157
CEOP1552	WBGene00003036	lin-53	WBGene00004312	rba-1	92	11.8838	12.5801	0.696342	10.5893	11.143	0.553611	-0.142731	12.3752	12.9452	0.569979	11.2413	11.5455	0.304163	-0.265816
CEOP3818	WBGene00011730	drr-2	WBGene00023450	T12D8.10	90	12.4774	12.522	0.04468	9.06745	8.96929	-0.0981609	-0.142841	12.257	12.4427	0.18571	8.58224	8.83399	0.25175	0.0660401
CEOP1768	WBGene00002324	let-49	WBGene00006711	ubc-16	283	8.55414	9.32023	0.766094	9.84538	10.4681	0.622666	-0.143428	9.08082	9.57575	0.494932	9.78013	10.7002	0.920087	0.425155
CEOP2012	WBGene00016811	C50D2.8	WBGene00016810	C50D2.7	847	9.65824	9.90711	0.248874	11.1682	11.2732	0.104956	-0.143918	9.69442	9.93434	0.239915	10.854	11.2009	0.346855	0.106941
CEOP4336	WBGene00003728	nhr-138	WBGene00003690	nhr-100	-416	9.70197	10.0939	0.391974	9.9773	10.2216	0.24429	-0.147684	9.41893	9.26592	-0.153012	9.26333	9.44347	0.180135	0.333147
CEOP4580	WBGene00000763	coq-3	WBGene00001558	gdi-1	231	9.96689	9.86284	-0.104041	14.9436	14.6913	-0.252256	-0.148214	9.71546	9.59789	-0.117573	14.0663	14.4812	0.414809	0.532382
CEOP3226	WBGene00000767	coq-8	WBGene00016452	C35D10.17	111	12.2829	11.6942	-0.588636	9.89804	9.16096	-0.737087	-0.148451	11.9441	11.7019	-0.242223	8.81448	9.17314	0.358659	0.600883
CEOP2092	WBGene00017460	bath-30	WBGene00017461	bath-28	313	7.86341	8.81732	0.953908	8.14798	8.95147	0.803487	-0.150421	8.76488	8.95611	0.191232	8.8966	9.40632	0.509724	0.318492
CEOPX074	WBGene00015375	C03B1.4	WBGene00015374	C03B1.3	296	3	3.15043	0.150426	3	3	0	-0.150426	3	4.44394	1.44394	3	3.31708	0.317078	-1.12686
CEOP2444	WBGene00014259	ZK1320.11	WBGene00006390	taf-8	652	9.38842	10.025	0.636593	9.67296	10.1586	0.485665	-0.150928	8.05323	8.97315	0.919919	10.3103	10.7172	0.40685	-0.513069
CEOPX166	WBGene00021319	Y34B4A.2	WBGene00045435	Y34B4A.11	-1082	8.20988	7.83714	-0.372741	8.12138	7.59623	-0.52515	-0.152409	7.64166	7.62043	-0.0212295	7.51938	7.52353	0.00415595	0.0253855
CEOP2548	WBGene00007144	B0334.4	WBGene00007145	B0334.5	109	10.3388	10.7369	0.398067	11.5571	11.8022	0.245134	-0.152932	10.215	10.9904	0.775352	11.7112	11.5995	-0.11172	-0.887073
CEOP3860	WBGene00022057	Y67D2.7	WBGene00022056	ddx-35	901	9.5646	10.6192	1.05464	9.89647	10.7966	0.900098	-0.154542	10.1077	10.8437	0.736	10.117	10.843	0.725975	-0.0100253
CEOP5558	WBGene00012527	set-22	WBGene00012528	pap-1	835	8.89289	9.6088	0.715905	11.9248	12.486	0.561245	-0.15466	9.47141	9.87061	0.399203	12.1647	12.6719	0.507199	0.107996
CEOP4236	WBGene00001584	nrde-4	WBGene00001975	hmg-5	-22	11.6097	12.0028	0.39313	10.7935	11.0316	0.238136	-0.154994	11.8911	12.0848	0.193673	10.9242	11.3133	0.389058	0.195385
CEOP1428	WBGene00006386	taf-5	WBGene00000163	apb-3	112	11.1146	11.3101	0.195496	11.5846	11.6236	0.03901	-0.156486	11.1412	11.7854	0.644168	11.1138	11.924	0.810231	0.166064
CEOP3465	WBGene00003801	npp-15	WBGene00004303	ran-2	394	11.569	12.2885	0.719504	12.3795	12.9417	0.562289	-0.157215	11.9378	12.2891	0.351316	12.8028	12.9205	0.117717	-0.233599
CEOP2672	WBGene00004504	rpt-4	WBGene00017750	F23F1.10	223	13.6585	13.8625	0.20397	8.16891	8.21553	0.0466145	-0.157356	13.4119	13.3506	-0.0612815	8.21463	8.35555	0.140924	0.202206
CEOP4360	WBGene00010556	rack-1	WBGene00010557	mspn-1	-133	16.6699	16.985	0.315131	11.0061	11.1613	0.1552	-0.15993	16.7421	16.6953	-0.0468028	11.4046	11.3338	-0.0708491	-0.0240463
CEOP4046	WBGene00021934	cct-8	WBGene00000816	csn-4	95	13.1325	13.5386	0.406111	10.9193	11.1636	0.244299	-0.161812	13.6425	13.6461	0.00367936	11.0365	11.5374	0.500955	0.497275
CEOP1152	WBGene00004093	ppw-1	WBGene00015975	cas-2	212	12.2125	13.3577	1.14528	10.4076	11.3908	0.983185	-0.162096	12.8578	14.134	1.27613	11.1236	11.8712	0.747571	-0.528562
CEOPX170	WBGene00044605	ttr-36	WBGene00017688	ttr-35	859	10.4272	9.73025	-0.696996	10.6923	9.83256	-0.85976	-0.162764	9.59386	8.99556	-0.598306	9.67128	9.27739	-0.393884	0.204422
CEOP3831	WBGene00007021	immp-1	WBGene00007704	mdt-21	966	8.54215	8.70327	0.161113	8.1741	8.17221	-0.00188546	-0.162999	8.05323	7.93058	-0.122656	8.06421	8.27542	0.211211	0.333867
CEOP3644	WBGene00011806	ekl-6	WBGene00011807	T16G12.6	359	11.0666	11.655	0.588394	10.8674	11.29	0.422622	-0.165773	11.6221	11.9335	0.311316	11.2052	11.4765	0.271262	-0.0400543
CEOP4328	WBGene00007505	pezo-1	WBGene00011862	T20D3.11	3456	10.5269	10.6699	0.143072	13.0043	12.981	-0.0232687	-0.166341	10.8131	11.1355	0.322416	12.59	13.0469	0.456884	0.134467
CEOP1012	WBGene00022029	Y65B4A.6	WBGene00018923	eme-1	1611	11.5122	12.7108	1.19851	9.52456	10.5566	1.03205	-0.16646	11.6484	12.1969	0.548545	10.2346	10.7709	0.536314	-0.0122315
CEOP1412	WBGene00001214	ego-1	WBGene00004508	rrf-1	637	11.7526	12.8956	1.14295	11.5546	12.5302	0.975591	-0.167355	12.4628	13.2645	0.801647	11.1078	12.3977	1.28987	0.488223
CEOP1252	WBGene00004431	rpl-19	WBGene00015635	C09D4.4	124	15.7276	16.0936	0.36604	11.5856	11.7829	0.197333	-0.168707	15.6772	15.6911	0.0139385	11.8627	12.1171	0.254364	0.240425
CEOP3432	WBGene00001974	hmg-4	WBGene00020604	T20B12.7	95	11.3619	11.7836	0.421766	12.3642	12.6166	0.252328	-0.169438	11.418	11.7802	0.362133	12.4664	12.7502	0.283747	-0.078386
CEOP3524	WBGene00016250	hsp-110	WBGene00022865	ufbp-1	297	14.2281	14.2115	-0.0166193	11.7556	11.5683	-0.187324	-0.170704	14.5944	14.1503	-0.444136	11.2754	11.6573	0.381933	0.826069
CEOP1543	WBGene00003904	pabp-2	WBGene00044236	C17E4.11	26	12.4182	12.7281	0.309848	8.80203	8.9386	0.13657	-0.173279	12.1085	12.3531	0.244588	8.2342	9.4516	1.21739	0.972807
CEOP3136	WBGene00006474	wdr-5.1	WBGene00007576	dph-1	99	10.8334	11.23	0.396642	10.2544	10.477	0.222549	-0.174093	11.2606	11.535	0.274472	10.2039	10.7138	0.509869	0.235397
CEOP5356	WBGene00004759	sel-1	WBGene00008452	mrps-5	97	12.5685	12.7134	0.144876	12.2272	12.1966	-0.0305961	-0.175472	12.3147	12.6793	0.364573	12.1603	12.425	0.264764	-0.0998089
CEOP4208	WBGene00000585	cogc-2	WBGene00015555	ufl-1	-2459	12.2399	12.2507	0.0107721	12.2291	12.0628	-0.166296	-0.177069	11.903	12.2564	0.353368	11.8257	12.1088	0.283048	-0.0703197
CEOP5008	WBGene00006648	ttb-1	WBGene00022434	Y108G3AL.2	99	10.7271	11.4599	0.73279	9.79242	10.3467	0.554255	-0.178535	11.0323	11.5644	0.532089	9.98893	10.4515	0.462525	-0.0695642
CEOP5424	WBGene00008262	ril-1	WBGene00008263	C53A5.2	153	14.7833	14.2184	-0.56494	4.73624	3.99209	-0.74414	-0.1792	14.3586	13.7426	-0.615953	4.09831	3.98784	-0.110469	0.505484
CEOP4638	WBGene00006912	vha-3	WBGene00006920	vha-11	857	12.9382	11.8272	-1.11098	14.2867	12.9959	-1.29089	-0.179909	12.8712	11.5264	-1.34478	14.2612	12.7572	-1.50403	-0.159252
CEOP3576	WBGene00001689	gpr-2	WBGene00008000	slc-17.2	1161	10.6622	11.0298	0.367624	12.3155	12.5025	0.187002	-0.180622	10.4083	10.718	0.309686	12.7568	12.817	0.0601741	-0.249512
CEOP2693	WBGene00007561	ccm-3	WBGene00006397	taf-13	104	10.3434	10.5866	0.243195	10.2919	10.3544	0.0625643	-0.18063	10.537	10.7587	0.221693	10.0203	10.5494	0.529093	0.307399
CEOP3656	WBGene00014227	ZK1128.1	WBGene00014234	vps-29	96	10.543	10.616	0.0730135	10.6105	10.5017	-0.108849	-0.181863	10.5449	10.7129	0.168089	10.1547	10.7239	0.569183	0.401094
CEOP4560	WBGene00004430	rpl-18	WBGene00001635	gly-10	-220	15.584	16.0357	0.451781	11.8318	12.0997	0.267803	-0.183977	15.7471	15.7691	0.022046	11.9348	11.7814	-0.153387	-0.175433
CEOP1200	WBGene00006791	unc-57	WBGene00020212	T04D1.2	262	11.298	11.6543	0.356253	5.28868	5.46094	0.172267	-0.183986	11.7134	12.0681	0.354627	4.65778	5.67981	1.02203	0.667402
CEOP1898	WBGene00009461	madf-2	WBGene00009468	F36D1.9	119	7.61153	7.40742	-0.204105	6.78911	6.40068	-0.388432	-0.184326	6.90169	7.4443	0.542608	6.14739	6.26351	0.11612	-0.426488
CEOP1972	WBGene00022036	Y65B4BL.4	WBGene00022035	Y65B4BL.3	912	8.20988	9.65516	1.44527	8.05548	9.31626	1.26078	-0.184493	9.75664	10.0539	0.297279	8.82742	9.77832	0.950902	0.653623
CEOP1968	WBGene00021660	Y48G1A.4	WBGene00021659	Y48G1A.3	1619	11.3075	11.9358	0.628319	9.97136	10.4133	0.441937	-0.186383	11.7238	11.8344	0.110546	9.74645	10.2852	0.538763	0.428216
CEOP2520	WBGene00003076	lsm-1	WBGene00009575	F40F8.1	104	9.83396	9.76711	-0.0668562	11.4022	11.1435	-0.258696	-0.19184	10.2236	10.3355	0.111847	11.079	11.297	0.218007	0.10616
CEOP4676	WBGene00021539	Y42H9AR.4	WBGene00021538	rabs-5	11	11.0328	11.2758	0.24296	9.48963	9.54061	0.0509754	-0.191985	11.0972	11.6258	0.528633	9.47347	9.90652	0.433058	-0.095575
CEOP1896	WBGene00004706	rsr-1	WBGene00009220	F28D9.4	-9215	11.5071	11.7648	0.257692	10.153	10.2163	0.0632415	-0.194451	11.8099	11.872	0.0620539	10.2249	10.3594	0.134576	0.0725218
CEOP2684	WBGene00020080	math-37	WBGene00020079	R52.8	-265	6.45605	6.44503	-0.0110261	8.42959	8.22403	-0.205554	-0.194528	5.972	6.46963	0.497621	7.72701	8.19541	0.468404	-0.0292166
CEOP2044	WBGene00000112	alh-6	WBGene00021973	emc-2	104	12.0779	12.2332	0.155304	11.0285	10.9886	-0.0399186	-0.195222	13.2977	11.7586	-1.53906	10.7016	10.6648	-0.0367383	1.50232
CEOP3872	WBGene00017849	F27B3.7	WBGene00017847	F27B3.5	127	6.55477	7.05358	0.498805	7.37983	7.67902	0.299195	-0.199611	6.99642	7.0645	0.0680766	7.78787	7.4605	-0.327366	-0.395443
CEOP4480	WBGene00002363	let-92	WBGene00009551	F38H4.10	93	13.5723	13.6045	0.0322242	9.11945	8.95147	-0.167982	-0.200207	13.537	13.7687	0.231719	8.9801	9.68663	0.706523	0.474804
CEOP1628	WBGene00016622	mafr-1	WBGene00016621	arch-1	101	9.91208	10.4373	0.525203	13.1443	13.4689	0.324568	-0.200635	10.0891	10.9299	0.840826	13.1117	13.6798	0.568149	-0.272677
CEOP1910	WBGene00002047	icp-1	WBGene00021470	tpxl-1	75	10.0211	11.7136	1.69249	10.8489	12.3403	1.4914	-0.201092	10.9325	11.8552	0.922736	12.2997	12.7918	0.492081	-0.430656
CEOP5532	WBGene00012276	his-74	WBGene00012277	ccch-3	18	11.5546	12.038	0.483338	9.31051	9.59246	0.281954	-0.201384	12.172	12.2149	0.0428833	9.28695	9.99675	0.709804	0.666921
CEOP2582	WBGene00012471	Y17G7B.20	WBGene00012472	Y17G7B.21	124	12.9382	13.8906	0.952417	10.8399	11.5903	0.75037	-0.202047	12.9762	13.9275	0.951281	11.0455	11.783	0.737506	-0.213775
CEOP2600	WBGene00012897	pisy-1	WBGene00012896	snrp-200	156	10.1791	11.4572	1.27816	12.8825	13.9568	1.07434	-0.203826	10.5142	11.4805	0.966301	13.5704	14.0884	0.518004	-0.448298
CEOP4668	WBGene00020287	lsy-13	WBGene00020286	T06A10.3	353	10.5698	11.1674	0.597621	9.09778	9.49035	0.39257	-0.205051	11.2015	11.2754	0.0739338	9.04248	9.95163	0.909145	0.835212
CEOP4460	WBGene00003415	mars-1	WBGene00010231	F58B3.4	99	13.5951	13.7158	0.12061	11.9843	11.8991	-0.0852109	-0.205821	13.7642	14.0019	0.237749	11.8564	11.8289	-0.0274856	-0.265235
CEOP3811	WBGene00044761	Y82E9BR.23	WBGene00022353	Y82E9BR.21	1473	7.68602	7.06309	-0.622924	8.116	7.28264	-0.833367	-0.210443	5.33829	7.25298	1.91469	7.00783	7.77737	0.769534	-1.14515
CEOP2336	WBGene00006734	ufd-2	WBGene00011510	pdha-1	-1840	14.5685	14.4671	-0.101451	14.1312	13.8188	-0.312417	-0.210966	14.5394	14.4157	-0.123632	14.0231	13.8274	-0.195612	-0.0719802
CEOP3712	WBGene00012964	Y48A6B.3	WBGene00012966	exos-1	107	11.8323	12.3696	0.537294	10.0067	10.332	0.325322	-0.211973	12.1312	12.0255	-0.10572	10.0701	10.2343	0.164189	0.269909
CEOP2356	WBGene00004383	rnh-2	WBGene00011761	T13H5.8	96	9.91363	10.1261	0.212455	11.3704	11.3708	0.000401521	-0.212054	10.2753	10.4666	0.19125	11.0851	11.4066	0.321537	0.130288
CEOP3600	WBGene00008170	C48B4.7	WBGene00008169	C48B4.6	118	8.90542	9.74363	0.838208	9.65638	10.2809	0.624524	-0.213683	9.50603	10.1507	0.644651	10.0998	10.6005	0.500743	-0.143908
CEOP3188	WBGene00011115	R07E5.7	WBGene00011116	pdcd-2	279	10.8334	11.2231	0.389761	11.9035	12.0793	0.175825	-0.213935	10.7685	11.1171	0.348615	11.7765	12.1072	0.330645	-0.0179703
CEOP4420	WBGene00007444	C08F8.2	WBGene00007443	pfd-1	-4481	11.084	10.9716	-0.112335	11.7032	11.376	-0.327213	-0.214878	11.1412	11.2159	0.0746211	11.311	11.2925	-0.0184481	-0.0930692
CEOP1456	WBGene00003788	npp-2	WBGene00002196	kin-10	212	11.8174	12.5578	0.740392	12.7207	13.2459	0.525172	-0.215219	12.1065	12.7527	0.646137	12.9941	13.1677	0.17364	-0.472496
CEOP4108	WBGene00019724	M02B7.2	WBGene00019723	fbxc-47	603	8.16371	8.62832	0.464615	8.59337	8.8424	0.24903	-0.215585	8.41226	8.46397	0.0517118	8.53568	9.31574	0.780055	0.728343
CEOP2636	WBGene00002996	lin-7	WBGene00185067	Y54G11A.17	-2281	10.7791	10.2437	-0.535374	10.469	9.71675	-0.752235	-0.216861	10.3812	10.2058	-0.175382	9.84362	9.34002	-0.503597	-0.328215
CEOP2256	WBGene00016967	C56C10.11	WBGene00001026	dnj-8	272	10.7183	11.122	0.403761	11.4654	11.6519	0.186456	-0.217305	11.1243	11.712	0.587748	11.5518	11.9597	0.407942	-0.179806
CEOP2188	WBGene00001511	fzy-1	WBGene00000375	cyp-44A1	60	10.903	11.7597	0.856747	9.60931	10.2479	0.638602	-0.218145	12.0123	12.4627	0.450442	10.0715	10.3278	0.256296	-0.194146
CEOP2727	WBGene00044666	F33G12.7	WBGene00018017	golg-2	109	8.65401	8.68489	0.0308814	12.8605	12.6716	-0.188894	-0.219776	8.05323	8.49182	0.438592	12.2142	12.5268	0.312619	-0.125973
CEOPX141	WBGene00017447	F14B8.5	WBGene00017449	otpl-3	340	11.4132	11.1192	-0.294015	9.44529	8.93082	-0.514462	-0.220448	9.65685	10.7121	1.05525	8.8242	9.16327	0.33908	-0.716175
CEOP2713	WBGene00009364	F33H1.3	WBGene00009365	F33H1.4	302	10.2703	11.0875	0.817239	11.8429	12.4381	0.595246	-0.221993	10.9302	11.3055	0.375222	12.5697	12.6971	0.127437	-0.247785
CEOP3472	WBGene00018409	F44B9.8	WBGene00004125	mdt-30	91	10.6248	11.3151	0.690307	10.2811	10.7458	0.464663	-0.225644	11.4324	11.6937	0.26134	10.6892	10.9407	0.251534	-0.00980623
CEOP2748	WBGene00016318	C32D5.11	WBGene00016317	C32D5.10	543	11.1341	11.7076	0.573508	10.4477	10.7916	0.343843	-0.229665	11.4854	12.2398	0.754348	10.876	10.9042	0.0282174	-0.726131
CEOP4016	WBGene00020295	pqbp-1.2	WBGene00004981	spl-1	516	6.61702	6.59688	-0.0201345	12.8967	12.6461	-0.250521	-0.230387	6.8894	6.45353	-0.435875	12.3516	11.288	-1.06361	-0.62774
CEOP1064	WBGene00004412	rpl-1	WBGene00022117	Y71F9AL.12	106	15.8472	16.1973	0.350066	10.3226	10.4418	0.119286	-0.23078	16.0316	15.978	-0.053601	10.5031	10.3388	-0.164348	-0.110747
CEOP3885	WBGene00013442	Y66D12A.16	WBGene00013441	xpb-1	-192	8.2448	9.19814	0.953339	11.1473	11.8678	0.720546	-0.232794	9.26571	9.00663	-0.259084	11.5057	12.167	0.661298	0.920382
CEOP4136	WBGene00017920	jmjd-1.2	WBGene00017919	F29B9.1	43	11.6035	12.1613	0.557838	9.18256	9.50439	0.321833	-0.236006	12.1781	12.5307	0.352632	9.20254	9.76208	0.559535	0.206904
CEOP3723	WBGene00013436	Y66D12A.10	WBGene00013435	Y66D12A.9	126	9.76347	10.4618	0.6983	11.8306	12.2895	0.458855	-0.239445	9.75495	10.301	0.546097	11.7056	11.5167	-0.188817	-0.734915
CEOP5024	WBGene00019241	H24K24.4	WBGene00019240	H24K24.3	168	10.9177	11.2039	0.286192	11.3568	11.4035	0.0466947	-0.239498	10.9407	11.3485	0.407828	11.2219	11.2147	-0.00720159	-0.415029
CEOP4356	WBGene00006638	tsp-12	WBGene00011776	hpo-5	123	10.4732	10.8607	0.387537	11.0054	11.1525	0.147039	-0.240498	11.1878	11.554	0.366247	11.0323	11.4805	0.448197	0.0819498
CEOP5400	WBGene00009977	swan-1	WBGene00009976	swan-2	113	9.64523	9.39749	-0.247735	10.675	10.1861	-0.488943	-0.241209	9.06451	9.48958	0.425068	9.93464	10.4249	0.49023	0.0651623
CEOP4080	WBGene00001999	hrp-1	WBGene00018328	F42A6.6	70	13.7428	13.8535	0.110682	8.58561	8.45483	-0.130784	-0.241466	13.6938	13.9176	0.223728	8.14913	8.54596	0.396828	0.1731
CEOP4490	WBGene00044329	cpsf-4	WBGene00008684	mig-32	107	9.79579	10.7605	0.964682	9.60355	10.3261	0.722517	-0.242165	10.8001	11.2645	0.464475	10.536	10.9665	0.430478	-0.0339969
CEOP3784	WBGene00003829	nud-1	WBGene00001092	dro-1	76	11.5576	12.1206	0.563003	9.46022	9.78015	0.319928	-0.243075	11.998	11.6869	-0.311144	10.0783	10.2658	0.187494	0.498639
CEOP4152	WBGene00019163	ubxn-6	WBGene00044483	H06H21.11	127	11.5748	12.3645	0.789662	9.07856	9.62495	0.546397	-0.243265	11.9318	12.5575	0.625747	9.7362	9.86909	0.132897	-0.492849
CEOP4649	WBGene00022253	hrpf-2	WBGene00004881	smg-3	85	11.2638	11.8079	0.544152	11.8359	12.1342	0.298259	-0.245893	11.6593	12.0063	0.347034	11.7861	12.3746	0.588551	0.241517
CEOP3174	WBGene00007137	B0285.4	WBGene00002003	hse-5	115	11.2324	11.5791	0.346732	10.7783	10.8777	0.0994282	-0.247304	11.0239	11.4087	0.384854	10.4051	11.0187	0.613616	0.228762
CEOP5016	WBGene00020706	atg-9	WBGene00020705	T22H9.1	922	10.0734	10.788	0.714587	10.2966	10.7619	0.465287	-0.2493	10.5311	11.4539	0.922838	10.5321	10.8368	0.304709	-0.618129
CEOP5560	WBGene00020392	knl-3	WBGene00020391	cct-7	1694	10.3272	11.0029	0.675649	13.6182	14.0421	0.423987	-0.251662	10.9189	11.2063	0.287344	13.9242	14.0078	0.0836102	-0.203734
CEOP5360	WBGene00007586	ril-2	WBGene00007587	mma-1	91	12.7365	12.7123	-0.0242749	12.8171	12.5368	-0.28023	-0.255955	12.675	13.0583	0.383217	12.7562	12.8227	0.0664979	-0.31672
CEOP4605	WBGene00013515	Y73F4A.2	WBGene00013516	Y73F4A.3	1861	6.82911	7.24968	0.420574	5.43409	5.59819	0.1641	-0.256473	10.9753	10.0472	-0.928039	8.51983	6.38729	-2.13253	-1.20449
CEOP3500	WBGene00017357	F10E9.5	WBGene00017356	F10E9.4	52	8.75436	8.91777	0.163412	10.676	10.5808	-0.095131	-0.258543	8.67824	8.96182	0.283578	10.4828	10.4515	-0.0313579	-0.314936
CEOP1464	WBGene00007914	mys-4	WBGene00007912	C34B7.2	799	9.40395	9.79878	0.394829	10.9967	11.1328	0.136157	-0.258671	9.92715	10.1507	0.223532	10.791	11.284	0.493003	0.269471
CEOP5506	WBGene00010466	K01D12.15	WBGene00010465	K01D12.6	-143	5.32643	5.90379	0.577366	10.8177	11.1339	0.316229	-0.261138	5.60201	5.53436	-0.0676465	11.5498	11.3599	-0.1899	-0.122254
CEOP2757	WBGene00021192	Y14H12B.2	WBGene00018756	F53C3.13	4190	10.5825	11.291	0.708485	11.7369	12.1814	0.444464	-0.264021	11.4941	11.5714	0.0772962	12.4266	12.7313	0.304733	0.227437
CEOP2612	WBGene00009740	F45H10.3	WBGene00009739	F45H10.2	131	12.4805	12.2933	-0.187227	12.6252	12.1737	-0.451518	-0.264291	12.2886	11.8172	-0.471441	12.2417	11.7451	-0.496612	-0.0251713
CEOP1220	WBGene00022458	prp-31	WBGene00022457	Y110A7A.7	-183	11.9271	12.5566	0.629486	9.39288	9.75101	0.35813	-0.271356	12.0379	12.2939	0.255991	9.25617	9.67626	0.420089	0.164098
CEOP4436	WBGene00007107	pfd-4	WBGene00007108	gspd-1	1540	11.2638	10.8757	-0.388091	12.2886	11.6276	-0.660909	-0.272818	10.8229	10.5728	-0.250019	12.5798	11.5526	-1.02717	-0.777152
CEOP2192	WBGene00015916	C17G10.2	WBGene00015915	C17G10.1	85	10.3492	10.8037	0.454521	11.0625	11.2432	0.180701	-0.273819	10.8172	10.9994	0.182247	11.2889	11.3776	0.0887003	-0.0935467
CEOP3112	WBGene00010305	F59A2.5	WBGene00010302	F59A2.2	108	9.46022	9.35551	-0.10471	11.1473	10.7685	-0.378806	-0.274096	8.9743	9.27968	0.305381	10.5911	10.6069	0.0157611	-0.28962
CEOP5244	WBGene00007428	wdr-20	WBGene00000142	aos-1	107	11.9155	12.2593	0.34376	11.8723	11.939	0.0667319	-0.277028	12.1092	12.3706	0.261442	11.7243	12.0313	0.30697	0.0455286
CEOP5416	WBGene00007617	rrbs-1	WBGene00007616	rpoa-12	415	12.5407	12.8089	0.268246	9.51233	9.50265	-0.00968465	-0.27793	12.5532	12.6255	0.0723025	9.15969	8.96466	-0.195034	-0.267336
CEOP5172	WBGene00022401	Y97E10AR.6	WBGene00022400	rpb-9	52	11.972	12.2271	0.255037	10.0872	10.0635	-0.0237601	-0.278797	11.7256	12.3953	0.669739	9.77846	10.0646	0.286091	-0.383648
CEOP5388	WBGene00009980	F53F1.2	WBGene00009981	F53F1.3	-21	10.7918	10.8736	0.0818211	9.92136	9.72426	-0.197093	-0.278915	10.8107	10.555	-0.255655	9.30788	9.66582	0.357941	0.613596
CEOP1976	WBGene00015501	C06A5.3	WBGene00004803	sir-2.4	230	10.3594	10.8079	0.448493	8.53411	8.69717	0.163058	-0.285436	10.9774	11.253	0.275504	8.54746	9.37676	0.829291	0.553787
CEOP1556	WBGene00002027	hsr-9	WBGene00011490	T05F1.4	215	12.7926	13.4751	0.682498	9.5881	9.97925	0.391155	-0.291344	13.7143	14.0261	0.311788	9.73962	10.5012	0.761616	0.449828
CEOP2052	WBGene00018667	bath-7	WBGene00018665	bath-4	2064	7.39767	8.31047	0.912803	6.91833	7.536	0.61767	-0.295133	7.85261	8.60908	0.756471	7.24816	7.36047	0.112304	-0.644166
CEOP3462	WBGene00022800	ZK688.5	WBGene00044762	ZK688.11	120	12.1845	12.4484	0.263898	9.58615	9.55079	-0.0353633	-0.299261	12.4343	12.9271	0.492787	9.14942	9.97013	0.820711	0.327924
CEOP3572	WBGene00000549	cls-2	WBGene00001749	gst-1	22	11.6784	12.0681	0.389724	13.0054	13.095	0.0896188	-0.300105	11.7564	12.2155	0.459164	12.6079	12.6174	0.00949761	-0.449666
CEOP1396	WBGene00013994	ZK524.4	WBGene00003074	lars-2	96	11.126	11.1181	-0.00798836	11.4649	11.1558	-0.309108	-0.30112	11.2848	11.4805	0.195668	11.1223	11.301	0.178638	-0.0170298
CEOP2746	WBGene00011273	R53.4	WBGene00011272	dtmk-1	138	15.3432	14.8719	-0.471239	12.3987	11.624	-0.774662	-0.303423	14.9814	14.4528	-0.528529	10.117	10.9313	0.81434	1.34287
CEOP3360	WBGene00020442	gen-1	WBGene00020441	T12A2.7	-504	11.9635	12.4088	0.445342	10.9361	11.0775	0.141405	-0.303937	11.9015	12.3093	0.407839	10.75	11.0255	0.275574	-0.132265
CEOP1108	WBGene00002134	inx-12	WBGene00002135	inx-13	1509	12.4402	11.8877	-0.552447	12.5284	11.6719	-0.8565	-0.304054	11.8663	11.6294	-0.236878	11.8915	11.4325	-0.458996	-0.222118
CEOP3863	WBGene00000264	brc-1	WBGene00007967	cyp-25A4	1034	9.02504	10.6071	1.58206	7.82436	9.10216	1.2778	-0.304259	10.081	11.8152	1.73426	7.27675	10.6569	3.38019	1.64592
CEOP3484	WBGene00016803	bath-42	WBGene00016802	C50C3.7	110	11.7881	12.6467	0.858605	9.76519	10.3191	0.553951	-0.304654	12.2728	12.984	0.711274	9.49187	10.7028	1.2109	0.499623
CEOP2212	WBGene00016113	C25H3.4	WBGene00016112	C25H3.3	258	11.0922	11.0322	-0.0599676	9.15135	8.78605	-0.365299	-0.305332	10.7918	10.8461	0.0542309	8.64573	8.97878	0.333059	0.278828
CEOPX136	WBGene00001649	gob-1	WBGene00010397	suox-1	75	11.6738	11.1806	-0.493207	11.1754	10.3766	-0.798806	-0.305598	11.3017	10.9743	-0.327441	10.3218	9.79439	-0.52741	-0.199969
CEOP5464	WBGene00013343	prp-6	WBGene00013344	ebp-1	1214	12.5026	12.992	0.489405	9.05063	9.23439	0.183756	-0.305648	12.6457	12.9056	0.259954	8.63472	9.08447	0.449743	0.189789
CEOP3833	WBGene00015160	B0361.6	WBGene00015159	psd-1	107	10.7183	10.9621	0.243838	10.7542	10.6916	-0.0626383	-0.306477	10.8389	11.121	0.282048	11.0871	11.2075	0.120374	-0.161673
CEOP3820	WBGene00000248	ben-1	WBGene00008288	C54C6.6	797	11.2962	11.7538	0.457621	8.8611	9.01168	0.150587	-0.307034	11.7359	11.9714	0.235488	8.62364	9.19024	0.566599	0.331111
CEOP5164	WBGene00004499	rps-30	WBGene00016148	C26F1.3	-81	15.4169	15.5438	0.126901	10.4032	10.2216	-0.181564	-0.308465	15.2463	15.1008	-0.145466	10.3635	10.2795	-0.0839666	0.0614993
CEOP4500	WBGene00007092	B0001.7	WBGene00007087	B0001.2	-917	10.2322	11.061	0.828793	11.6092	12.1283	0.519034	-0.309759	11.4324	11.3951	-0.0373179	12.1564	12.1446	-0.011808	0.0255099
CEOPX145	WBGene00018516	tag-257	WBGene00045269	F46G11.6	-103	10.0226	9.43646	-0.58611	9.66562	8.76871	-0.896912	-0.310802	9.09694	9.35309	0.256149	5.01535	7.88929	2.87394	2.61779
CEOP4496	WBGene00010891	M18.6	WBGene00000122	aly-3	273	10.105	10.4573	0.352296	12.6803	12.7179	0.0376722	-0.314623	10.0619	10.7011	0.639135	12.6848	12.6698	-0.0150948	-0.65423
CEOP4044	WBGene00021924	Y55F3AM.6	WBGene00021923	Y55F3AM.5	1578	9.82904	10.5583	0.729257	8.93931	9.35357	0.414258	-0.314998	9.73448	10.3978	0.663314	8.67108	9.4353	0.764221	0.100907
CEOP4444	WBGene00003148	mbf-1	WBGene00007514	catp-8	105	12.5759	12.8274	0.25149	13.2406	13.1759	-0.064683	-0.316173	12.4793	12.8583	0.378936	12.4509	13.1679	0.717048	0.338112
CEOP5561	WBGene00019095	F59A7.8	WBGene00019094	F59A7.7	695	9.8025	10.5217	0.719167	3.33236	3.73065	0.398284	-0.320883	9.94656	9.9842	0.0376482	3.81614	4.07459	0.258444	0.220796
CEOP3168	WBGene00001352	evl-14	WBGene00011205	R10E4.9	441	11.6651	11.9487	0.283595	10.4826	10.4446	-0.0380501	-0.321645	12.1574	12.475	0.317584	9.13648	9.93578	0.799306	0.481722
CEOP1352	WBGene00016493	C37A2.7	WBGene00016492	C37A2.6	74	14.71	14.8954	0.185421	7.58062	7.4443	-0.136317	-0.321738	14.693	14.5051	-0.187811	6.61867	7.85294	1.23427	1.42208
CEOP3608	WBGene00006704	ubc-7	WBGene00010230	rpac-19	168	13.2005	13.3046	0.104092	10.9996	10.7786	-0.220953	-0.325044	13.0997	13.2953	0.19555	10.666	10.4041	-0.261896	-0.457446
CEOP2692	WBGene00007412	stip-1	WBGene00007413	pro-2	1865	11.0477	11.7706	0.722934	12.4201	12.8125	0.39235	-0.330584	11.4148	11.803	0.388152	12.5747	12.6547	0.0799058	-0.308246
CEOP3128	WBGene00008119	C46F11.4	WBGene00008120	C46F11.5	111	10.8284	11.2905	0.462062	10.3787	10.5095	0.130874	-0.331189	11.0613	11.6942	0.632851	10.2467	10.9792	0.732495	0.0996434
CEOP4240	WBGene00017999	emc-6	WBGene00017997	mrpl-1	-501	10.0397	9.99425	-0.0454569	12.2641	11.8871	-0.377082	-0.331625	9.66047	9.74565	0.0851795	11.7631	11.8564	0.0932581	0.00807866
CEOPX150	WBGene00001837	hda-4	WBGene00015673	C10E2.2	1041	10.903	10.9358	0.0328648	7.34347	7.044	-0.299472	-0.332337	10.5092	11.3998	0.890664	6.64814	6.71889	0.0707477	-0.819916
CEOP3640	WBGene00014018	ZK632.11	WBGene00014019	ZK632.12	1078	10.2871	10.7428	0.45571	10.333	10.4564	0.123333	-0.332377	10.5051	10.6508	0.145643	9.96131	10.5531	0.591833	0.446189
CEOP1929	WBGene00008385	D1081.7	WBGene00008386	cdc-5L	351	11.9986	12.9815	0.982905	12.655	13.3053	0.65035	-0.332555	13.4874	13.4833	-0.00410901	12.7799	13.201	0.421088	0.425197
CEOP4400	WBGene00008775	mogs-1	WBGene00008774	F13H10.3	342	12.1381	11.8026	-0.335545	11.4623	10.793	-0.669254	-0.333709	11.8402	12.0528	0.212618	11.0756	10.9911	-0.0845384	-0.297156
CEOP4536	WBGene00003037	lin-54	WBGene00010436	JC8.4	306	10.0312	10.5734	0.542197	7.72187	7.92848	0.206614	-0.335582	10.8853	11.1772	0.29188	8.04771	8.3425	0.294792	0.00291278
CEOP4212	WBGene00016405	C34D4.14	WBGene00016404	mutd-1	273	14.7472	14.9638	0.216578	9.76003	9.64093	-0.119097	-0.335676	14.7612	15.4524	0.691164	9.13127	9.57946	0.448195	-0.242969
CEOP1902	WBGene00019247	syp-4	WBGene00019246	rpb-5	483	11.4718	12.3143	0.842578	12.2571	12.7606	0.503466	-0.339112	12.125	12.3998	0.274798	12.3488	12.4463	0.0974883	-0.17731
CEOP5440	WBGene00007718	otub-1	WBGene00007720	C25D7.10	-618	11.985	12.3223	0.337277	10.1009	10.0986	-0.00230921	-0.339586	12.1673	12.447	0.279762	10.215	10.3925	0.177481	-0.102282
CEOP3804	WBGene00012112	T28A8.6	WBGene00012111	T28A8.5	117	9.89019	10.4345	0.544346	9.203	9.40686	0.203866	-0.34048	10.4971	10.6214	0.124307	9.44855	9.48167	0.0331154	-0.0911912
CEOP1332	WBGene00000896	dad-1	WBGene00019007	ucr-11	98	13.1378	12.4597	-0.678169	12.8575	11.8373	-1.0202	-0.342029	12.0726	11.9016	-0.171057	12.127	11.3502	-0.776798	-0.605742
CEOP2292	WBGene00004244	puf-8	WBGene00016277	C30G12.6	105	11.0902	11.9525	0.862374	11.3917	11.911	0.519295	-0.343079	11.5222	12.5903	1.06812	11.602	11.8247	0.222607	-0.845511
CEOP4671	WBGene00006705	ubc-8	WBGene00022378	Y94H6A.5	716	8.65029	9.36708	0.716786	11.5685	11.9419	0.373462	-0.343325	8.0751	9.96872	1.89362	11.7828	12.0861	0.30335	-1.59027
CEOP1933	WBGene00012389	Y6B3B.4	WBGene00012576	Y37H9A.1	1294	10.6436	11.3588	0.715132	9.23064	9.60229	0.37165	-0.343482	11.0654	11.9872	0.921782	8.983	9.51888	0.535883	-0.385899
CEOP1780	WBGene00002694	let-502	WBGene00015697	C10H11.8	323	12.6389	13.2688	0.629889	9.67296	9.95901	0.286043	-0.343846	13.059	13.5574	0.498406	9.94952	10.4875	0.537953	0.0395473
CEOP1408	WBGene00008417	D2030.7	WBGene00008420	D2030.11	-540	10.6677	11.0164	0.348691	8.70863	8.71237	0.00373265	-0.344958	11.2848	11.4139	0.129124	8.36422	8.6903	0.326076	0.196952
CEOP4639	WBGene00011338	sec-31	WBGene00044025	T01G1.4	4107	12.6059	12.8223	0.216371	11.1792	11.0491	-0.13014	-0.346511	12.6511	12.8338	0.182663	10.3057	11.0698	0.764053	0.58139
CEOP4047	WBGene00000416	ced-2	WBGene00021515	set-23	1364	9.66009	10.4591	0.798983	8.27407	8.72441	0.450339	-0.348644	10.5192	11.0146	0.495433	8.52381	9.10006	0.576253	0.0808201
CEOP3164	WBGene00011605	T08A11.2	WBGene00011604	T08A11.1	600	12.5925	12.9307	0.338291	11.3783	11.3655	-0.0127612	-0.351052	12.5983	13.0538	0.455457	11.4361	11.5374	0.101306	-0.354151
CEOP3897	WBGene00004469	rps-0	WBGene00007173	B0393.8	529	16.4291	16.7802	0.351105	3	3	0	-0.351105	16.5559	16.5035	-0.0523613	3	3	0	0.0523613
CEOP1620	WBGene00009120	F25H2.6	WBGene00009121	F25H2.7	317	11.1024	11.3156	0.213168	9.11406	8.97434	-0.13972	-0.352888	11.2419	11.5331	0.291167	9.20502	9.51307	0.308045	0.0168771
CEOP3034	WBGene00018364	dagl-2	WBGene00000117	alh-11	-653	11.1767	11.5608	0.384121	11.4425	11.4729	0.0304063	-0.353714	11.6245	11.8363	0.211872	11.63	11.1368	-0.493213	-0.705085
CEOP1728	WBGene00012241	W04A8.6	WBGene00006382	taf-1	1917	9.42803	10.1284	0.700324	11.2405	11.5845	0.344055	-0.356268	10.3366	10.555	0.218448	11.542	11.9086	0.366616	0.148168
CEOP1981	WBGene00007971	rpb-3	WBGene00044614	C36B1.14	84	11.144	11.6605	0.516538	8.26924	8.4293	0.160061	-0.356477	11.5077	11.7293	0.221568	8.15428	9.11804	0.963765	0.742196
CEOP2516	WBGene00007500	nasp-1	WBGene00007501	apc-17	-238	11.2243	12.0758	0.851456	9.10595	9.60065	0.494707	-0.35675	11.6955	12.2939	0.598431	9.67486	9.90357	0.228703	-0.369728
CEOP1978	WBGene00006740	ulp-5	WBGene00019323	teg-4	281	8.54215	9.08592	0.543762	12.6323	12.8192	0.186838	-0.356924	8.94787	9.09228	0.144412	12.3465	12.6253	0.278777	0.134365
CEOP5555	WBGene00008334	sdz-8	WBGene00008335	C55A6.6	347	7.26788	7.24968	-0.0181991	7.99229	7.61576	-0.37653	-0.358331	7.66347	6.67792	-0.985554	7.8206	7.57651	-0.244087	0.741468
CEOP1168	WBGene00016603	met-1	WBGene00016602	mus-81	416	10.9115	11.6376	0.72611	10.1265	10.4929	0.36638	-0.35973	11.8378	12.2916	0.453856	10.2953	11.0933	0.79806	0.344203
CEOP4294	WBGene00003224	mes-6	WBGene00044001	C09G4.4	-1299	12.1361	12.4413	0.305182	9.37947	9.32419	-0.0552772	-0.36046	12.4141	13.0241	0.610039	9.02854	9.49941	0.470874	-0.139166
CEOP2764	WBGene00011349	T01H3.3	WBGene00011639	ztf-17	723	12.0716	12.2587	0.187132	11.4559	11.2819	-0.174007	-0.361139	11.9213	12.3588	0.437534	11.5301	11.7914	0.261276	-0.176258
CEOP1682	WBGene00004895	smu-1	WBGene00004063	pmr-1	61	10.899	11.328	0.428953	11.6879	11.7553	0.0673836	-0.361569	11.1151	11.2483	0.133204	11.3669	11.9287	0.561861	0.428657
CEOP5148	WBGene00015463	hpo-9	WBGene00015462	C05C8.5	96	11.2086	11.7854	0.576847	9.98912	10.2034	0.2143	-0.362547	11.7972	12.1336	0.336381	9.89831	10.43	0.531719	0.195338
CEOP1296	WBGene00022750	ZK484.4	WBGene00022749	ZK484.3	555	11.5551	11.7761	0.220958	11.163	11.0189	-0.144176	-0.365134	11.9471	12.1181	0.171002	10.8564	11.3925	0.536066	0.365063
CEOP3796	WBGene00012362	W09D10.4	WBGene00012363	W09D10.5	72	11.3175	11.5095	0.192032	10.2072	10.0335	-0.173643	-0.365675	11.4482	12.1257	0.677488	8.77159	9.49155	0.719959	0.0424712
CEOP5240	WBGene00004323	rde-1	WBGene00007787	C27H6.8	125	11.4377	11.7498	0.312117	12.4671	12.4128	-0.0543296	-0.366446	11.5137	11.9382	0.424443	12.2564	12.5594	0.302997	-0.121446
CEOP1288	WBGene00015499	inst-1	WBGene00000814	csn-2	674	11.5092	11.9982	0.489023	12.1816	12.3041	0.122511	-0.366512	11.9786	12.3351	0.356521	11.8635	12.4402	0.576646	0.220126
CEOP3364	WBGene00007048	nfx-1	WBGene00015811	C16A3.6	272	12.1251	12.7483	0.623162	12.4652	12.7219	0.256639	-0.366522	12.8677	13.2061	0.338418	12.2353	13.0976	0.862307	0.523889
CEOPX174	WBGene00002060	ife-2	WBGene00019863	R04A9.3	813	11.8141	10.9261	-0.888031	9.26506	8.00947	-1.25559	-0.367564	10.7893	10.1889	-0.600491	8.03661	7.74467	-0.291936	0.308554
CEOPX108	WBGene00000222	atf-6	WBGene00009726	tbc-13	157	9.5205	9.48859	-0.0319066	8.81537	8.4145	-0.400862	-0.368956	8.89045	9.78477	0.894323	8.99452	8.60908	-0.385443	-1.27977
CEOP1272	WBGene00018511	F46F11.8	WBGene00018513	F46F11.10	127	9.33618	10.1486	0.812427	8.34935	8.79179	0.442437	-0.36999	10.1157	10.7758	0.66011	8.73085	9.01488	0.284032	-0.376078
CEOP2707	WBGene00015405	C03H5.3	WBGene00015404	nstp-4	913	10.312	10.7391	0.427093	11.7211	11.7779	0.0568049	-0.370288	10.3943	10.6831	0.288804	11.3417	11.8915	0.549787	0.260983
CEOP3835	WBGene00000543	clp-2	WBGene00011411	sel-13	101	10.3843	11.1112	0.726928	9.65453	10.0103	0.3558	-0.371128	10.5321	11.2401	0.708039	9.64044	10.2542	0.613752	-0.0942867
CEOPX182	WBGene00000803	csb-1	WBGene00010011	F53H4.6	685	7.48371	8.48346	0.999744	7.12524	7.75144	0.626202	-0.373543	8.54355	9.18781	0.644257	7.62693	8.58342	0.956495	0.312238
CEOPX128	WBGene00006369	sym-4	WBGene00010993	vha-20	130	11.623	10.8553	-0.76778	13.5774	12.4354	-1.14202	-0.37424	11.6479	11.22	-0.42788	13.3756	12.2549	-1.12068	-0.6928
CEOPX157	WBGene00044770	C53C11.5	WBGene00016900	C53C11.2	1284	8.86431	8.74821	-0.116102	8.02136	7.52915	-0.492207	-0.376105	6.57329	7.98198	1.40869	7.33229	6.70536	-0.626927	-2.03561
CEOP3220	WBGene00008005	C38D4.4	WBGene00008006	tag-325	1416	10.7671	11.2803	0.513203	11.0805	11.2162	0.135703	-0.3775	11.4566	11.5182	0.0616395	10.7138	11.47	0.756193	0.694553
CEOP3855	WBGene00017751	F23F12.3	WBGene00017756	F23F12.12	415	8.94236	7.72771	-1.21465	8.40774	6.81534	-1.5924	-0.377751	6.69126	6.42079	-0.27047	9.29862	7.05386	-2.24476	-1.97429
CEOP1963	WBGene00022367	Y92H12BM.1	WBGene00022365	Y92H12BL.4	1200	7.31558	7.91278	0.597193	8.64283	8.86162	0.218783	-0.37841	7.58181	7.86516	0.283348	8.92095	9.01213	0.0911791	-0.192169
CEOP4352	WBGene00010677	gtbp-1	WBGene00010676	K08F4.1	-118	13.2868	13.816	0.529192	11.4854	11.6352	0.149853	-0.379339	14.0435	13.8909	-0.152562	11.6584	11.899	0.240603	0.393165
CEOP3320	WBGene00015145	B0336.5	WBGene00015150	B0336.13	98	8.70147	9.40873	0.707261	9.24549	9.57261	0.327119	-0.380142	9.66228	10.0459	0.383613	9.72067	10.0947	0.374031	-0.00958205
CEOP2240	WBGene00002980	lgg-1	WBGene00016316	C32D5.8	1032	12.9924	13.8065	0.814129	12.2654	12.6959	0.430573	-0.383555	13.6014	14.4429	0.841502	11.9578	12.5182	0.560406	-0.281095
CEOP2216	WBGene00015945	C18A3.9	WBGene00015941	C18A3.3	57	3.47364	4.14331	0.669666	12.3744	12.6564	0.281995	-0.387671	3.46503	3.57687	0.111839	12.4905	12.193	-0.297571	-0.409409
CEOP4028	WBGene00022045	mrpl-55	WBGene00022044	dpm-1	908	9.69478	9.31028	-0.3845	11.6526	10.8797	-0.772896	-0.388396	9.24657	8.76719	-0.479376	10.6972	10.4545	-0.242674	0.236702
CEOPX177	WBGene00008588	F08G12.5	WBGene00008585	F08G12.1	3028	6.67669	6.52983	-0.14686	9.71626	9.18076	-0.535501	-0.388641	6.28511	6.5626	0.277493	8.40796	8.97032	0.562364	0.284871
CEOP4538	WBGene00013462	micu-1	WBGene00013463	Y67H2A.5	108	11.4099	11.636	0.226114	14.4873	14.3239	-0.163396	-0.389509	11.5783	11.7838	0.205484	14.2956	13.8999	-0.395745	-0.601228
CEOP4344	WBGene00008147	C47E12.2	WBGene00008148	C47E12.3	109	10.17	10.0214	-0.148645	11.5763	11.0365	-0.539846	-0.391201	10.2163	10.6294	0.413172	11.2389	11.2611	0.0221436	-0.391028
CEOP5304	WBGene00008409	mpst-1	WBGene00008408	D2023.4	125	11.1669	10.877	-0.289927	10.3515	9.66924	-0.682211	-0.392285	11.0055	10.6908	-0.314672	9.85945	9.38102	-0.478437	-0.163766
CEOP4634	WBGene00021199	Y17G9B.2	WBGene00021198	Y17G9B.1	198	3.47364	3.82316	0.349521	4.11492	4.06968	-0.0452353	-0.394757	3.46503	3.6911	0.226067	4.33422	5.59431	1.26009	1.03402
CEOP2540	WBGene00012205	W02B12.10	WBGene00012204	mfn-1	104	10.9783	11.1942	0.215941	11.4425	11.2634	-0.179096	-0.395037	11.0891	11.2448	0.155661	11.6035	11.6643	0.0608748	-0.0947865
CEOP3440	WBGene00019196	H14A12.3	WBGene00001503	fum-1	63	9.9594	10.2778	0.318451	13.7111	13.6342	-0.0768436	-0.395295	10.5192	10.8352	0.316061	14.04	13.5967	-0.443272	-0.759333
CEOP4368	WBGene00004297	rad-51	WBGene00006568	thk-1	53	10.8119	11.5578	0.745924	10.2172	10.5675	0.350286	-0.395638	11.2046	11.656	0.451391	9.94061	10.8667	0.9261	0.474709
CEOP2723	WBGene00012723	Y39G8B.2	WBGene00012722	Y39G8B.1	601	7.50032	7.48026	-0.0200601	12.5549	12.137	-0.417909	-0.397849	6.16789	7.47652	1.30863	11.1618	11.3733	0.211509	-1.09712
CEOPX088	WBGene00000523	clc-2	WBGene00000526	clc-5	97	7.30617	7.26625	-0.039916	7.28715	6.84874	-0.438411	-0.398495	7.219	7.75784	0.538844	7.52733	6.84763	-0.679698	-1.21854
CEOP5505	WBGene00001172	egl-3	WBGene00008252	C51E3.6	2720	12.2362	12.2033	-0.032871	9.68391	9.25114	-0.43277	-0.399899	11.8596	12.5549	0.695346	9.76339	10.0202	0.256776	-0.43857
CEOP5180	WBGene00017016	snap-1	WBGene00017017	D1014.4	99	11.6016	11.7862	0.184605	9.73217	9.50962	-0.222547	-0.407152	11.3474	11.9547	0.607346	9.44646	9.85844	0.41198	-0.195366
CEOP2110	WBGene00018806	F54D10.5	WBGene00018805	F54D10.4	43	8.20482	9.21745	1.01262	6.52261	7.12801	0.605397	-0.407225	9.33532	9.66582	0.330499	7.09604	7.28971	0.193666	-0.136833
CEOP2416	WBGene00004752	sec-5	WBGene00011965	T23G7.2	182	11.527	11.3626	-0.164406	11.2491	10.6769	-0.572147	-0.407741	11.1302	11.4879	0.357714	10.0769	10.3245	0.247551	-0.110163
CEOP1756	WBGene00010583	K05C4.7	WBGene00001979	hmp-2	208	9.8807	10.759	0.878304	10.903	11.3713	0.468299	-0.410004	10.7051	10.7959	0.0907955	11.2707	11.8133	0.542608	0.451812
CEOPX144	WBGene00020812	acdh-7	WBGene00020366	T08G2.3	89	11.8091	11.5553	-0.253805	13.0609	12.3929	-0.668	-0.414195	10.1496	10.8908	0.741254	11.165	11.8141	0.649041	-0.092213
CEOP2648	WBGene00006381	tac-1	WBGene00013188	smg-9	396	10.5893	11.2044	0.615103	8.30276	8.50107	0.198306	-0.416796	11.0358	11.3216	0.285856	7.98556	8.63071	0.645147	0.359291
CEOP5028	WBGene00003646	nhr-56	WBGene00003718	nhr-128	646	7.02549	7.66659	0.641098	7.03692	7.25799	0.221066	-0.420032	6.71931	7.82819	1.10888	6.4615	7.47652	1.01501	-0.0938663
CEOP3678	WBGene00006395	taf-11.3	WBGene00004283	rab-33	105	7.92006	8.21553	0.295465	10.5208	10.3936	-0.12715	-0.422614	7.85892	7.66304	-0.195881	10.0482	10.2213	0.173122	0.369003
CEOP1172	WBGene00000382	cdc-6	WBGene00016607	C43E11.9	98	10.9812	11.4676	0.486344	11.6325	11.6958	0.063263	-0.423081	11.3702	11.8097	0.439516	11.6063	11.2863	-0.320001	-0.759516
CEOP1040	WBGene00021467	Y39G10AR.9	WBGene00021476	nsun-4	1	10.2185	10.6916	0.473091	10.5116	10.5608	0.049226	-0.423865	10.8285	11.0208	0.192259	10.0315	10.1356	0.104131	-0.0881275
CEOP3845	WBGene00004491	rps-22	WBGene00018723	F53A3.7	52	14.5796	15.0588	0.479195	8.14798	8.20267	0.0546864	-0.424509	14.6629	14.781	0.118059	7.85892	8.23832	0.379399	0.26134
CEOP3870	WBGene00016981	C56G2.7	WBGene00002891	let-767	-1593	14.5629	14.2172	-0.345677	14.0099	13.2387	-0.771198	-0.42552	14.3322	13.6633	-0.668864	13.6687	12.365	-1.30368	-0.634812
CEOPX181	WBGene00018522	F46H5.7	WBGene00018521	F46H5.5	-18301	12.6752	12.7305	0.055251	5.39909	5.02755	-0.371538	-0.426789	13.5377	13.389	-0.148747	5.40888	5.15097	-0.257905	-0.109157
CEOP1616	WBGene00010325	exos-3	WBGene00010326	F59C6.5	96	9.88861	9.90711	0.0184996	13.6347	13.2235	-0.411216	-0.429716	10.3034	10.1394	-0.163979	13.3339	12.9767	-0.357196	-0.193217
CEOP5132	WBGene00020951	sna-1	WBGene00020950	dlst-1	476	10.3155	10.748	0.432447	13.8118	13.8125	0.000664844	-0.431782	10.928	10.8667	-0.0612718	14.0857	13.6911	-0.394533	-0.333261
CEOP2264	WBGene00016624	C44B7.2	WBGene00016623	C44B7.1	-462	10.3377	10.9873	0.649678	10.0817	10.2971	0.215425	-0.434253	10.7112	11.1095	0.398257	9.77513	10.2988	0.523666	0.12541
CEOP1376	WBGene00011062	R06C7.2	WBGene00007258	hasp-1	273	7.93235	8.94633	1.01398	9.90897	10.4859	0.576881	-0.4371	8.95379	9.2497	0.295913	10.4371	10.4072	-0.029881	-0.325794
CEOP1216	WBGene00003924	pas-3	WBGene00000502	chp-1	191	13.6134	13.8869	0.273554	11.6715	11.5069	-0.164635	-0.438189	13.3861	13.5151	0.129073	11.5902	11.1985	-0.391767	-0.52084
CEOP2524	WBGene00004465	rpn-9	WBGene00011528	T06D8.7	122	13.2229	13.4848	0.261908	10.333	10.1553	-0.177735	-0.439643	13.1681	13.2455	0.0773707	9.74816	10.2507	0.502548	0.425177
CEOP2048	WBGene00021785	Y51H7C.7	WBGene00021784	cogc-4	20	8.92708	9.27795	0.350868	12.6417	12.5523	-0.0893771	-0.440245	9.03692	9.47371	0.436787	11.8489	12.0871	0.238175	-0.198612
CEOP1584	WBGene00003803	rae-1	WBGene00008665	ercc-1	113	11.587	12.7245	1.13746	9.15922	9.85602	0.6968	-0.440658	11.8225	12.2763	0.453768	9.73791	10.4865	0.748573	0.294805
CEOPX076	WBGene00000393	cdf-1	WBGene00015787	C15B12.6	73	10.3038	10.2931	-0.0106667	7.86341	7.40742	-0.455986	-0.44532	10.6919	10.5255	-0.166368	7.1382	7.3431	0.2049	0.371268
CEOP3852	WBGene00022736	ZK418.7	WBGene00022735	ZK418.6	100	8.12138	9.26564	1.14425	8.76471	9.46006	0.695352	-0.448902	7.82706	8.15119	0.324134	8.78493	8.7898	0.00487794	-0.319256
CEOP5569	WBGene00001526	gck-1	WBGene00020553	T19A5.1	749	11.7277	12.2012	0.47349	12.5362	12.5589	0.0226894	-0.4508	11.7736	12.4908	0.717229	12.1112	12.7757	0.664539	-0.0526892
CEOP2450	WBGene00194906	Y53C12A.11	WBGene00013141	Y53C12A.6	-476	8.46809	8.8424	0.374308	6.99065	6.9133	-0.0773489	-0.451657	8.99739	8.80257	-0.194818	6.77381	6.70536	-0.0684491	0.126369
CEOP2472	WBGene00011333	nrde-2	WBGene00011334	mrps-14	101	12.9095	12.9228	0.013217	11.3396	10.9004	-0.439128	-0.452345	12.9474	13.0561	0.108648	11.1432	10.6534	-0.489758	-0.598406
CEOP2528	WBGene00008166	saps-1	WBGene00006414	raga-1	93	11.7246	12.1229	0.398264	11.8972	11.8429	-0.0543439	-0.452608	12.0851	12.2882	0.203091	11.3569	11.9572	0.60033	0.397239
CEOP2426	WBGene00010943	M176.4	WBGene00010947	M176.11	70	10.0139	9.96282	-0.0510908	8.71932	8.21553	-0.503791	-0.4527	10.0004	10.7331	0.732682	8.30531	8.23832	-0.0669881	-0.799671
CEOP2628	WBGene00012228	W03H9.2	WBGene00012229	W03H9.3	-407	5.87721	6.17352	0.296316	4.73624	4.57441	-0.161823	-0.458138	5.14507	5.62338	0.478309	3.91646	4.15641	0.239953	-0.238356
CEOPX080	WBGene00019657	K11G12.6	WBGene00019656	K11G12.5	111	10.0553	9.42727	-0.627978	12.4174	11.33	-1.08743	-0.459448	9.60706	9.64116	0.0341073	11.9977	10.3167	-1.68097	-1.71507
CEOP4088	WBGene00015658	tsg-101	WBGene00000424	ced-10	945	10.7245	11.0563	0.331778	11.5092	11.3803	-0.128852	-0.46063	10.8164	11.2691	0.452759	11.0965	11.3648	0.268252	-0.184507
CEOP2408	WBGene00011980	T24B8.7	WBGene00009505	F37B12.3	1366	12.7422	13.0672	0.324963	11.1106	10.9748	-0.135793	-0.460756	12.7747	13.3998	0.625104	10.8099	11.2236	0.413724	-0.21138
CEOP1927	WBGene00017886	F28B3.5	WBGene00017888	acl-11	357	10.1583	10.3813	0.223047	9.35913	9.12051	-0.238616	-0.461662	10.3103	10.6366	0.326277	9.15457	9.49155	0.336989	0.0107117
CEOP1312	WBGene00001497	fars-1	WBGene00020348	mrpl-23	99	13.143	13.0157	-0.127231	10.9138	10.3142	-0.599678	-0.472448	12.9777	12.6982	-0.279482	10.2382	10.0256	-0.212629	0.0668527
CEOP5420	WBGene00006465	fntb-1	WBGene00009084	F23B12.7	106	11.097	11.8824	0.785369	12.494	12.8054	0.311371	-0.473998	11.1625	11.6441	0.481625	12.7377	12.9851	0.247436	-0.234188
CEOP5119	WBGene00020912	W01A11.7	WBGene00003385	moc-2	355	6.38628	7.84819	1.46192	9.22065	10.2066	0.985998	-0.475918	5.0599	7.93058	2.87068	8.11787	9.83998	1.72212	-1.14856
CEOP3596	WBGene00014218	ZK1098.1	WBGene00014222	trpp-3	96	11.4554	11.767	0.311647	10.0425	9.87775	-0.164798	-0.476445	11.7346	11.82	0.0853274	9.72587	9.6849	-0.0409613	-0.126289
CEOP5428	WBGene00001423	fib-1	WBGene00004485	rps-16	57	14.9018	15.5461	0.644285	16.0107	16.1773	0.166641	-0.477643	15.3877	15.2142	-0.173483	15.8769	15.7745	-0.102482	0.0710008
CEOP1644	WBGene00002191	kin-3	WBGene00015021	B0205.6	76	13.7879	13.7827	-0.00518505	11.5486	11.0652	-0.483466	-0.478281	13.5385	13.6038	0.0653663	10.9227	10.8306	-0.092158	-0.157524
CEOPX068	WBGene00019938	R07E4.5	WBGene00003254	mig-23	655	8.70863	8.30246	-0.406174	11.2777	10.3917	-0.885924	-0.47975	8.28669	8.5908	0.30411	10.1183	10.2554	0.137043	-0.167068
CEOP5136	WBGene00016367	nhr-162	WBGene00016366	nhr-140	470	6.78911	7.02464	0.235535	7.00236	6.7579	-0.244456	-0.47999	6.24708	7.03235	0.785267	6.67703	7.03235	0.355316	-0.42995
CEOP3801	WBGene00007788	C28A5.1	WBGene00007791	C28A5.6	119	7.77744	8.81168	1.03424	10.826	11.3789	0.552914	-0.481331	9.09427	9.13832	0.0440523	11.079	11.1593	0.0802855	0.0362332
CEOP3259	WBGene00021901	tag-262	WBGene00021900	Y54H5A.2	2327	11.2105	11.9218	0.71131	11.4802	11.7095	0.229295	-0.482015	11.3905	12.1574	0.766892	11.327	11.8215	0.494526	-0.272366
CEOP3748	WBGene00013243	Y56A3A.31	WBGene00006937	wah-1	232	9.81583	9.90843	0.0925992	12.7488	12.3585	-0.39028	-0.482879	10.0592	10.0725	0.0132879	12.5755	12.3063	-0.269209	-0.282497
CEOP5324	WBGene00014124	usip-1	WBGene00014123	elpc-3	86	11.4393	12.4237	0.984363	11.3539	11.8532	0.499271	-0.485092	12.3179	12.9425	0.624591	11.426	11.9802	0.554164	-0.0704272
CEOP3256	WBGene00020094	wip-1	WBGene00007015	mdt-11	96	10.17	10.575	0.405022	9.29393	9.21318	-0.0807535	-0.485776	11.0076	11.4705	0.462897	9.00025	9.47769	0.477448	0.0145509
CEOP3522	WBGene00022697	cyy-1	WBGene00022704	ZK353.9	91	10.2715	10.7923	0.520824	9.77717	9.81013	0.032964	-0.48786	10.5921	11.2401	0.648034	9.40605	10.226	0.819998	0.171964
CEOP2084	WBGene00021295	Y25C1A.8	WBGene00021294	Y25C1A.7	-216	9.43884	10.0299	0.591037	11.4538	11.5566	0.102819	-0.488218	9.89831	10.2402	0.341882	11.1972	11.6507	0.453566	0.111684
CEOP5020	WBGene00020153	nhr-212	WBGene00020152	nhr-211	102	7.37983	7.91278	0.532948	6.70563	6.74613	0.0405056	-0.492443	7.00783	7.80934	0.801505	6.1055	6.45353	0.348028	-0.453477
CEOP3724	WBGene00013446	Y66D12A.21	WBGene00006573	tin-10	178	9.35685	9.23017	-0.126674	10.8569	10.2374	-0.6195	-0.492826	9.25617	9.52081	0.264641	10.2635	9.82755	-0.43592	-0.700561
CEOP2238	WBGene00020783	blos-4	WBGene00020782	T24H7.3	97	7.39767	7.8969	0.499229	10.3038	10.3092	0.0054181	-0.493811	7.51138	8.13109	0.619715	10.0509	10.5775	0.526543	-0.0931722
CEOP3356	WBGene00004472	rps-3	WBGene00016011	C23G10.2	-255	16.4085	16.6623	0.253734	11.883	11.6364	-0.246583	-0.500317	16.3636	16.2969	-0.0667298	11.9415	11.3144	-0.627085	-0.560355
CEOP1692	WBGene00004915	snr-2	WBGene00012344	ola-1	105	12.599	13.0038	0.404778	14.3207	14.2249	-0.0957322	-0.50051	12.8318	12.785	-0.0468009	14.1981	14.0252	-0.172882	-0.126081
CEOP1688	WBGene00010807	M01E5.4	WBGene00010806	M01E5.3	1022	9.87435	10.7815	0.907174	11.4484	11.8539	0.405446	-0.501728	10.5949	11.1643	0.569344	12.0878	12.4478	0.359979	-0.209365
CEOP3075	WBGene00021856	Y54F10BM.1	WBGene00004016	phf-5	1557	9.96987	10.6456	0.675738	10.3898	10.5633	0.173488	-0.50225	10.435	10.9422	0.507195	9.97446	10.4676	0.493115	-0.0140804
CEOP4132	WBGene00017925	F29B9.11	WBGene00017924	mrps-21	-177	13.2215	12.8759	-0.345515	10.1319	9.28407	-0.847803	-0.502288	13.0999	12.3932	-0.706684	9.52602	9.20473	-0.321284	0.3854
CEOP1784	WBGene00016454	C35E7.2	WBGene00016463	C35E7.11	123	7.65668	7.28264	-0.374043	7.24834	6.37034	-0.878009	-0.503966	7.07449	7.07505	0.000564923	6.42791	6.24493	-0.182981	-0.183545
CEOP5144	WBGene00001563	gei-6	WBGene00015746	C13F10.7	3096	10.8778	11.582	0.704283	9.81914	10.0165	0.197322	-0.506961	11.7016	11.8545	0.152838	10.0273	10.2249	0.197563	0.0447251
CEOP2560	WBGene00001031	dnj-13	WBGene00010052	F54D5.7	115	13.1254	13.1457	0.0203607	11.7526	11.2655	-0.487126	-0.507486	12.929	13.1927	0.263668	12.2588	11.3266	-0.932199	-1.19587
CEOP3062	WBGene00004905	snf-6	WBGene00019716	M01G5.3	2231	9.83396	9.7945	-0.0394606	11.163	10.616	-0.547019	-0.507559	9.88599	10.3573	0.471289	10.9745	10.6587	-0.315843	-0.787131
CEOPX016	WBGene00021047	zfp-3	WBGene00021046	sedl-1	76	10.0182	10.6699	0.651699	7.8375	7.97963	0.142131	-0.509568	9.70147	10.762	1.0605	7.01916	8.12603	1.10687	0.0463684
CEOP3802	WBGene00021313	paqr-2	WBGene00021312	szy-2	3382	11.2092	11.2119	0.00272346	11.6609	11.1536	-0.507365	-0.510089	11.2783	11.3664	0.0880265	10.539	11.1349	0.595942	0.507915
CEOP5568	WBGene00019480	K07C11.8	WBGene00019479	K07C11.7	1595	8.71576	9.49563	0.77987	10.4142	10.6816	0.26742	-0.51245	8.10729	8.8215	0.71421	10.8058	10.8796	0.0737817	-0.640428
CEOP1772	WBGene00001049	dog-1	WBGene00009369	F33H2.6	305	10.8027	11.174	0.371292	11.4323	11.2854	-0.146836	-0.518127	10.7277	11.2925	0.56482	10.5527	10.94	0.387351	-0.177469
CEOP1364	WBGene00009050	F22D6.2	WBGene00002198	kin-14	108	13.1121	13.9516	0.839548	10.2739	10.5924	0.318499	-0.521049	13.4248	14.4082	0.983445	10.1117	10.664	0.552241	-0.431205
CEOP2168	WBGene00017293	bmy-1	WBGene00017284	sec-6	84	10.0637	11.1356	1.07198	11.0701	11.6208	0.550686	-0.521298	9.71197	12.5336	2.82159	10.9136	12.3411	1.42748	-1.3941
CEOP2288	WBGene00017349	farl-11	WBGene00020169	mmaa-1	99	12.1265	12.4986	0.372078	11.1715	11.0219	-0.149574	-0.521652	12.475	12.7336	0.258674	10.9789	11.5017	0.522763	0.26409
CEOP1436	WBGene00011912	T22C1.1	WBGene00011914	T22C1.3	231	11.2349	11.7768	0.541906	10.9738	10.9929	0.0191478	-0.522758	11.7968	12.2218	0.424958	10.7727	11.1979	0.425145	0.000186468
CEOP5541	WBGene00004855	sma-1	WBGene00011270	R31.2	941	14.0055	14.43	0.424525	12.1771	12.0657	-0.111337	-0.535862	13.0148	14.5536	1.53885	12.3207	12.0933	-0.227475	-1.76633
CEOP1472	WBGene00003596	ngp-1	WBGene00011828	nepr-1	289	13.0978	13.4056	0.30782	11.2237	10.9954	-0.228241	-0.536061	13.0679	13.2898	0.22189	10.5082	11.0894	0.581262	0.359372
CEOP5452	WBGene00011687	T10C6.5	WBGene00011688	T10C6.6	131	11.042	11.5858	0.543713	10.9864	10.9936	0.00718757	-0.536526	11.3253	11.8406	0.515313	10.593	11.2846	0.691549	0.176237
CEOP2276	WBGene00016889	lst-6	WBGene00005025	sqv-7	103	11.6254	11.8192	0.193767	11.5753	11.2295	-0.345851	-0.539618	12.1435	12.1685	0.0249938	10.8946	11.4914	0.596798	0.571804
CEOP4300	WBGene00009006	F21D5.1	WBGene00009007	otub-3	78	10.762	11.5481	0.786137	10.865	11.1095	0.244493	-0.541644	12.0661	12.1808	0.11466	11.2528	11.5051	0.252301	0.137641
CEOP3684	WBGene00012641	epg-6	WBGene00012643	Y39A1A.3	123	10.2907	11.4809	1.19024	10.263	10.911	0.64803	-0.542215	10.7234	12.1273	1.40391	10.593	11.2506	0.657604	-0.746307
CEOP2744	WBGene00013246	Y57A10A.1	WBGene00013247	Y57A10A.2	669	8.53814	9.86012	1.32198	8.81537	9.5941	0.778738	-0.543241	9.99037	9.99814	0.0077707	9.4082	9.57575	0.167549	0.159778
CEOP5552	WBGene00013354	snx-6	WBGene00013355	gck-3	1608	12.0538	12.5351	0.481339	12.0643	12.0019	-0.0623865	-0.543726	11.8189	12.9063	1.08749	11.9049	12.0809	0.175947	-0.911547
CEOP3896	WBGene00044412	F40H6.6	WBGene00015478	C05D10.2	1640	6.31295	7.26625	0.9533	7.76374	8.17221	0.408467	-0.544833	6.85189	7.50022	0.648324	6.78712	9.14585	2.35873	1.71041
CEOP5509	WBGene00022590	ZC317.7	WBGene00022589	ZC317.6	76	4.55731	5.64963	1.09232	6.31295	6.8597	0.54675	-0.54557	5.30166	5.78645	0.48479	6.54222	6.8102	0.267977	-0.216813
CEOP1372	WBGene00003622	nhr-23	WBGene00007255	C01H6.6	245	11.1805	11.8631	0.682556	9.8025	9.92418	0.121683	-0.560873	11.4461	11.4412	-0.00488779	9.06724	9.61064	0.543399	0.548287
CEOP1184	WBGene00004479	rps-10	WBGene00017003	D1007.5	59	15.549	16.0143	0.465319	10.7577	10.6614	-0.0963217	-0.56164	15.6993	15.7179	0.0185447	10.8245	11.0946	0.270147	0.251602
CEOP5112	WBGene00020269	erfa-1	WBGene00020268	hpo-19	208	14.1999	13.7559	-0.443958	12.8442	11.8373	-1.00684	-0.562882	14.0179	13.3312	-0.68672	12.8003	11.8967	-0.903596	-0.216876
CEOP2124	WBGene00019221	H20J04.6	WBGene00044076	H20J04.8	172	8.94236	9.66456	0.722207	11.3613	11.5199	0.158587	-0.56362	8.81448	9.76044	0.945965	11.3241	11.3534	0.0292679	-0.916698
CEOP1943	WBGene00003186	mek-2	WBGene00021839	nduf-5	2578	11.2753	11.2981	0.0228304	12.3411	11.7994	-0.541687	-0.564517	11.1996	11.1311	-0.0685225	11.8501	11.5216	-0.328525	-0.260002
CEOP4148	WBGene00004432	E04A4.8	WBGene00017121	cyc-2.1	0	16.1099	16.2058	0.0958973	14.949	14.4785	-0.470521	-0.566418	16.0932	15.9747	-0.118499	14.6254	14.2564	-0.368941	-0.250442
CEOP3460	WBGene00044324	ufm-1	WBGene00022783	tomm-7	95	11.3878	10.8532	-0.534566	11.2117	10.1101	-1.10164	-0.567079	10.2918	10.6205	0.328706	10.3207	9.99119	-0.329461	-0.658167
CEOP5220	WBGene00044077	tag-232	WBGene00007023	mdt-27	1409	10.9745	11.6641	0.689513	10.4658	10.58	0.114191	-0.575322	11.9815	12.1068	0.125368	10.5172	10.8298	0.312612	0.187243
CEOP2656	WBGene00013160	Y53F4B.13	WBGene00013161	Y53F4B.14	957	11.3664	11.9267	0.560278	8.93015	8.91252	-0.0176338	-0.577912	11.3429	12.2947	0.951876	8.6162	8.83399	0.217793	-0.734083
CEOP2576	WBGene00009661	patr-1	WBGene00009688	F44E5.1	103	12.1644	12.4287	0.2643	13.0025	12.6879	-0.314599	-0.578899	12.938	12.9423	0.0043303	12.9565	12.1975	-0.758977	-0.763307
CEOP3496	WBGene00015347	cids-1	WBGene00015346	C02F5.3	95	9.91052	10.1959	0.285348	12.0011	11.7076	-0.293588	-0.578936	10.3557	10.4228	0.0671172	11.6392	11.8923	0.253042	0.185925
CEOP1512	WBGene00001568	snpc-4	WBGene00007026	mdt-31	165	11.7856	12.1624	0.376832	9.03931	8.83687	-0.202448	-0.57928	12.0229	12.2797	0.256839	8.51583	9.07398	0.558144	0.301305
CEOP3805	WBGene00003969	pef-1	WBGene00017762	F23H11.7	114	8.13208	8.37302	0.240941	7.89516	7.55636	-0.338797	-0.579739	7.15883	8.12603	0.967198	6.99642	7.59864	0.602217	-0.364981
CEOP4645	WBGene00021398	Y38C1AA.7	WBGene00021397	Y38C1AA.6	2800	12.1036	13.0384	0.934831	7.51674	7.87004	0.353298	-0.581533	13.1883	13.2968	0.108529	6.20803	7.59864	1.39061	1.28208
CEOP3228	WBGene00000204	arx-6	WBGene00016439	C35D10.1	3	10.6182	10.8325	0.214328	11.6363	11.2686	-0.367683	-0.582011	10.492	10.8871	0.395091	11.1471	11.1171	-0.0299186	-0.425009
CEOP4320	WBGene00008274	C53B4.4	WBGene00008275	nstp-1	158	11.907	12.5729	0.665919	9.05063	9.13412	0.0834834	-0.582436	12.507	12.9737	0.466688	9.06997	9.56643	0.496458	0.02977
CEOP2742	WBGene00003821	nst-1	WBGene00010458	mrpl-10	2338	13.1905	13.4019	0.211442	11.2662	10.8951	-0.371075	-0.582518	13.3745	13.494	0.119486	11.0358	10.8893	-0.14644	-0.265925
CEOP3544	WBGene00018423	F44E2.10	WBGene00018417	F44E2.3	206	10.4805	11.2337	0.75317	10.3319	10.4999	0.168063	-0.585106	9.69442	10.8796	1.18515	10.1457	10.5484	0.402719	-0.78243
CEOP3200	WBGene00004874	smc-4	WBGene00009444	F35G12.11	53	11.9623	12.9509	0.988571	9.39288	9.78591	0.393032	-0.59554	12.7108	13.6412	0.930321	10.113	9.83843	-0.274602	-1.20492
CEOP3180	WBGene00011112	R07E5.4	WBGene00011113	R07E5.5	799	9.37722	9.93976	0.562539	4.55731	4.52017	-0.037138	-0.599677	7.45412	11.0605	3.60637	4.405	5.53436	1.12936	-2.477
CEOP3520	WBGene00022703	ubxn-4	WBGene00022702	cutc-1	105	11.6591	12.1146	0.455515	10.6239	10.4761	-0.147771	-0.603286	11.8378	12.0634	0.225659	10.9694	10.9306	-0.038835	-0.264494
CEOPX109	WBGene00020595	T20B5.2	WBGene00000161	apa-2	252	5.97552	5.90379	-0.0717283	12.0389	11.3631	-0.675853	-0.604124	8.04771	8.10041	0.0527006	10.7225	11.1802	0.457737	0.405036
CEOP2678	WBGene00010198	spat-1	WBGene00007312	C04H5.1	783	9.80584	10.4672	0.661312	10.153	10.2056	0.0525398	-0.608772	10.6714	10.9371	0.265755	10.2539	10.1089	-0.14501	-0.410765
CEOP3722	WBGene00006563	teg-1	WBGene00004284	rab-35	643	9.14344	9.94492	0.801479	10.4605	10.6527	0.192198	-0.609281	8.95083	9.85844	0.907605	10.3149	10.9841	0.66919	-0.238414
CEOP1604	WBGene00013719	Y106G6H.6	WBGene00013718	Y106G6H.5	-171	9.30343	10.1329	0.82945	12.2409	12.4599	0.219049	-0.610401	10.147	10.555	0.408043	12.2335	12.716	0.48253	0.0744866
CEOPX161	WBGene00017342	F10D7.5	WBGene00017341	F10D7.4	1176	9.92136	10.7472	0.825891	5.7717	5.98614	0.214439	-0.611452	10.738	10.9629	0.224939	6.55784	6.45353	-0.10431	-0.329249
CEOP2652	WBGene00011043	rbm-28	WBGene00011045	gpx-2	693	11.7886	12.4292	0.640631	11.4786	11.5069	0.02829	-0.612341	12.2787	12.2834	0.00472802	11.1072	11.4035	0.296341	0.291613
CEOP4020	WBGene00020297	nog-1	WBGene00020296	T07A9.8	-11	13.8279	14.9038	1.07583	11.1927	11.6543	0.461538	-0.61429	13.889	15.0663	1.17728	11.0365	11.3765	0.340076	-0.837201
CEOP2300	WBGene00003045	lir-2	WBGene00003044	lir-1	103	8.97243	9.75835	0.785915	10.8602	11.0286	0.168438	-0.617478	9.64958	10.0419	0.392279	10.7959	11.474	0.678059	0.28578
CEOP5536	WBGene00022021	Y61A9LA.10	WBGene00022022	Y61A9LA.11	118	12.5	12.9533	0.453325	9.54272	9.37665	-0.166062	-0.619387	12.7742	13.2511	0.4769	9.37333	9.76208	0.388752	-0.0881484
CEOP2104	WBGene00015852	C16C8.14	WBGene00015853	C16C8.16	-5294	7.83095	8.65688	0.825939	9.71981	9.92288	0.203063	-0.622875	8.64207	8.91557	0.273498	9.92112	10.3122	0.391119	0.117621
CEOP5236	WBGene00009772	ztf-7	WBGene00009771	F46B6.6	81	14.1744	14.4437	0.269306	12.1053	11.7502	-0.355095	-0.624402	14.4827	14.937	0.454329	11.7572	11.463	-0.294213	-0.748542
CEOP4084	WBGene00015251	B0546.4	WBGene00015250	B0546.3	114	7.90142	8.98189	1.08047	9.61504	10.0705	0.455508	-0.624959	8.0751	9.88268	1.80758	9.55354	10.4535	0.899943	-0.907638
CEOPX142	WBGene00018605	F48E3.4	WBGene00018603	F48E3.2	611	7.09275	8.40705	1.3143	6.21573	6.90274	0.687014	-0.627283	11.3304	10.2249	-1.10555	7.8206	7.07505	-0.745545	0.360003
CEOP4048	WBGene00021933	Y55F3AR.2	WBGene00021932	Y55F3AR.1	893	11.0378	11.0598	0.0220551	10.0283	9.41618	-0.612126	-0.634181	10.2777	10.807	0.529318	9.41679	9.08447	-0.332325	-0.861643
CEOP1232	WBGene00015313	hpo-32	WBGene00001333	erm-1	7150	11.6756	12.0044	0.328751	14.3538	14.0481	-0.305684	-0.634435	11.3812	11.9034	0.522201	14.363	14.1667	-0.196395	-0.718596
CEOP1994	WBGene00022830	ZK973.1	WBGene00000962	dhc-1	1562	11.2849	12.3106	1.02572	14.4824	14.8724	0.389982	-0.635742	12.3084	12.9396	0.631194	14.4173	15.3449	0.927656	0.296463
CEOP2532	WBGene00007189	B0491.1	WBGene00007194	B0491.7	-186	10.0125	10.3583	0.345847	10.4272	10.1351	-0.292111	-0.637959	10.1144	10.3637	0.249393	10.2753	9.63047	-0.644858	-0.89425
CEOP2568	WBGene00013924	rad-23	WBGene00013925	ZK20.4	64	12.8119	13.2305	0.418626	10.5003	10.2778	-0.222436	-0.641063	13.0475	12.9561	-0.091344	10.2718	10.1012	-0.170602	-0.0792579
CEOP1712	WBGene00012351	W09C5.1	WBGene00012386	agef-1	292	12.8589	13.5146	0.65564	12.6517	12.666	0.0142532	-0.641386	12.7306	13.5207	0.790123	12.2665	12.5732	0.306663	-0.48346
CEOP5312	WBGene00002241	kup-1	WBGene00004032	pkc-1	8094	10.6613	11.1413	0.480001	12.1864	12.0249	-0.161479	-0.64148	11.121	11.5728	0.451754	12.1862	12.6349	0.448701	-0.00305295
CEOP1724	WBGene00012236	W04A8.1	WBGene00012365	W09G3.1	3001	8.40333	9.20245	0.799118	9.49793	9.65516	0.157227	-0.641891	8.86556	9.28651	0.420943	9.20502	9.85844	0.653413	0.232469
CEOP2144	WBGene00007012	mdt-4	WBGene00022765	ZK546.14	-3728	10.1023	10.8086	0.706393	12.5174	12.5793	0.0618917	-0.644501	10.5497	11.1655	0.615746	12.5245	12.4453	-0.079212	-0.694958
CEOP3004	WBGene00018794	attf-3	WBGene00005014	spt-4	625	9.74268	10.6519	0.909249	9.84213	10.1055	0.263376	-0.645873	10.6212	10.975	0.353812	9.76675	10.1779	0.411123	0.0573116
CEOP2364	WBGene00004416	rpl-5	WBGene00010042	bcs-1	31	16.1055	16.4047	0.299187	10.9346	10.585	-0.34965	-0.648837	16.2781	16.1018	-0.176224	10.9429	10.9458	0.00286088	0.179085
CEOP4316	WBGene00008362	cfim-2	WBGene00008364	D1046.3	97	11.2429	11.5692	0.326223	9.93517	9.61042	-0.324745	-0.650967	11.54	11.9023	0.362294	9.80324	10.3156	0.512346	0.150052
CEOP5384	WBGene00001874	him-17	WBGene00011648	cni-1	141	11.4274	11.9586	0.531195	11.489	11.3674	-0.121612	-0.652807	12.1422	12.2987	0.15643	11.0267	11.2224	0.195732	0.0393021
CEOP1680	WBGene00006529	tba-2	WBGene00008131	C47B2.2	100	15.4428	15.9929	0.550101	11.2417	11.1379	-0.103798	-0.653899	15.585	16.0066	0.421639	11.3636	11.4392	0.0756285	-0.346011
CEOP4657	WBGene00022310	Y77E11A.7	WBGene00022309	rpc-11	718	10.4054	11.0675	0.662172	8.55811	8.56275	0.00463977	-0.657532	11.194	11.4879	0.293865	8.1696	8.27542	0.105815	-0.18805
CEOP3830	WBGene00006755	unc-16	WBGene00014226	ZK1098.11	85	12.2353	12.5966	0.361343	9.51846	9.2217	-0.296758	-0.658101	12.3746	12.8164	0.441744	8.76488	9.35309	0.588209	0.146465
CEOP4488	WBGene00008682	lex-1	WBGene00008683	repo-1	118	11.7409	12.5283	0.78741	10.9513	11.0805	0.129156	-0.658255	12.5922	13.0682	0.476046	10.5439	10.9429	0.399031	-0.0770156
CEOP1624	WBGene00004408	rla-0	WBGene00009122	tct-1	89	16.8554	17.3808	0.525389	15.8069	15.6698	-0.137131	-0.662519	17.0643	17.1211	0.0568553	15.4822	15.3259	-0.15635	-0.213205
CEOP1240	WBGene00004087	ppk-1	WBGene00018863	F55A12.2	25	11.5967	11.5156	-0.0811652	9.80751	9.06238	-0.745128	-0.663963	11.6194	11.7259	0.106572	9.00595	9.14335	0.137396	0.030824
CEOP1420	WBGene00009189	F27D4.4	WBGene00006518	tag-173	152	12.8517	12.713	-0.13863	13.1161	12.3128	-0.803274	-0.664643	12.5988	12.316	-0.282744	13.0638	11.9844	-1.07937	-0.796622
CEOP4680	WBGene00004463	rpn-7	WBGene00009880	F49C12.11	1166	13.7906	14.0256	0.234937	12.5452	12.1115	-0.433757	-0.668694	13.6867	13.7815	0.0947942	12.0027	11.9795	-0.0231657	-0.11796
CEOP1380	WBGene00003041	lin-61	WBGene00011064	adsl-1	139	11.0618	11.4179	0.356137	12.867	12.5504	-0.316519	-0.672656	11.3207	11.48	0.15926	12.3799	12.2436	-0.13629	-0.295549
CEOP3464	WBGene00043051	C29E4.13	WBGene00016203	tag-250	2086	8.82858	9.17857	0.349993	10.9231	10.5973	-0.325813	-0.675806	9.4939	9.33563	-0.158271	10.5102	10.664	0.153792	0.312063
CEOP2694	WBGene00008165	C47G2.4	WBGene00008164	C47G2.3	684	10.6276	11.2996	0.671954	10.7394	10.7339	-0.00552582	-0.67748	10.8999	11.6262	0.726325	10.2064	10.8576	0.651166	-0.075159
CEOP2699	WBGene00012466	ippk-1	WBGene00012463	Y17G7B.10	320	9.88229	11.0575	1.17517	10.6153	11.1083	0.493018	-0.682149	10.8237	11.9101	1.0864	10.7346	11.5216	0.787004	-0.299399
CEOPX159	WBGene00012512	ekl-5	WBGene00012513	Y26E6A.2	1822	8.55015	8.76871	0.218554	8.51789	8.0531	-0.464786	-0.68334	9.10759	9.70374	0.596146	7.08531	7.36047	0.275163	-0.320983
CEOP2388	WBGene00000887	cyn-11	WBGene00004279	rab-21	176	9.89019	10.4058	0.51565	10.0538	9.88448	-0.169369	-0.685019	9.73276	10.2909	0.558128	9.27991	10.0698	0.789937	0.231809
CEOP3732	WBGene00006396	taf-12	WBGene00013225	Y56A3A.2	156	9.79915	10.3072	0.508029	11.9717	11.793	-0.178705	-0.686734	10.2563	10.6419	0.385623	11.675	11.9262	0.251178	-0.134446
CEOP5540	WBGene00023485	ttr-49	WBGene00017091	ttr-40	28	9.92444	9.08358	-0.840857	7.68602	6.15584	-1.53017	-0.689318	8.45041	9.16821	0.717805	6.34033	5.53436	-0.805967	-1.52377
CEOP1256	WBGene00019077	F59A3.4	WBGene00019076	mrpl-24	93	11.0736	10.9973	-0.0762996	11.4754	10.7084	-0.767087	-0.690787	10.6651	11.1412	0.476122	10.8564	10.4474	-0.40899	-0.885112
CEOP5529	WBGene00017362	F10G2.1	WBGene00015396	nhr-148	8760	11.2601	11.2087	-0.05136	5.46826	4.72589	-0.742373	-0.691013	10.5251	11.0001	0.474992	5.68967	4.6273	-1.06237	-1.53736
CEOP5120	WBGene00018491	mdh-1	WBGene00001073	dpy-11	36	14.5767	14.2991	-0.277694	15.5126	14.5427	-0.969875	-0.692181	14.3862	13.819	-0.567167	11.8485	13.7333	1.88478	2.45195
CEOP4076	WBGene00019766	M4.1	WBGene00022059	Y67D8A.2	4772	10.333	11.0097	0.676625	8.58561	8.56944	-0.0161688	-0.692794	11.0538	11.3277	0.273931	8.95083	8.96749	0.0166616	-0.257269
CEOP3766	WBGene00013735	Y111B2A.12	WBGene00013736	Y111B2A.13	2079	10.7298	11.1368	0.406991	9.80082	9.51136	-0.289462	-0.696454	11.1859	11.1802	-0.0056523	8.01979	9.16575	1.14595	1.15161
CEOP5228	WBGene00002036	hum-2	WBGene00018088	trpp-4	257	12.61	13.208	0.59801	9.72865	9.62976	-0.0988863	-0.696897	12.6582	13.4974	0.839289	9.25138	9.7357	0.484322	-0.354967
CEOP5268	WBGene00008921	F17C11.10	WBGene00008919	vps-36	914	11.6829	12.1463	0.463357	11.2656	11.028	-0.23758	-0.700937	11.9407	12.4918	0.551073	10.9658	11.0842	0.11841	-0.432663
CEOP2432	WBGene00008455	E02H1.1	WBGene00008456	E02H1.2	103	9.97582	10.5608	0.584998	10.1957	10.0776	-0.118118	-0.703116	10.3467	10.664	0.317224	10.2871	10.3464	0.0593389	-0.257885
CEOP1392	WBGene00008767	F13G3.7	WBGene00008769	mrpl-13	105	10.535	10.6233	0.0883078	10.9945	10.3756	-0.618862	-0.70717	10.2431	10.4494	0.206343	10.418	10.3211	-0.0968401	-0.303183
CEOP2412	WBGene00001041	dnj-23	WBGene00012004	dyrb-1	118	10.1957	10.9332	0.737502	10.1425	10.1697	0.0271929	-0.710309	10.8643	11.1894	0.32512	9.61267	10.2727	0.659984	0.334864
CEOP2284	WBGene00002183	kat-1	WBGene00020166	T02G5.7	55	11.8683	11.7568	-0.111523	12.908	12.0831	-0.824905	-0.713381	12.0323	11.6231	-0.409209	12.4141	11.8769	-0.537175	-0.127966
CEOP5516	WBGene00003830	num-1	WBGene00011391	mrps-12	527	10.8383	11.1339	0.295668	10.6823	10.2635	-0.418874	-0.714542	11.4767	11.5606	0.0838875	10.2918	9.99953	-0.292231	-0.376118
CEOP1944	WBGene00000413	cdt-1	WBGene00004404	rom-5	204	9.53468	10.3369	0.802225	9.68573	9.77147	0.085741	-0.716484	9.78013	10.7798	0.999698	9.65685	10.0432	0.386355	-0.613343
CEOP3344	WBGene00017165	F01F1.11	WBGene00017169	F01F1.15	58	10.1144	10.4618	0.347328	10.6778	10.3062	-0.371616	-0.718944	10.5271	10.9615	0.434405	9.6257	9.92415	0.298453	-0.135952
CEOP1916	WBGene00021832	Y54E10A.12	WBGene00021831	Y54E10A.11	594	9.80082	10.429	0.628199	12.2439	12.1502	-0.0937412	-0.72194	10.6006	10.6891	0.0885088	12.1701	12.3545	0.18432	0.095811
CEOP1264	WBGene00018509	F46F11.6	WBGene00018512	trpp-8	193	11.0413	11.6107	0.569378	11.6752	11.5221	-0.153123	-0.7225	11.4313	12.0313	0.599904	11.683	11.6946	0.0115586	-0.588345
CEOP1912	WBGene00021549	Y44E3A.4	WBGene00021548	trx-4	2335	10.6153	11.0787	0.463416	10.4679	10.2088	-0.259135	-0.722551	11.0323	11.5634	0.531152	9.88134	10.1166	0.235249	-0.295902
CEOP5072	WBGene00015451	C04F5.9	WBGene00015450	C04F5.8	989	8.73344	9.70159	0.968158	11.0778	11.3216	0.243816	-0.724342	9.8468	10.1876	0.340842	11.2754	11.5355	0.260116	-0.0807265
CEOP2272	WBGene00004930	sod-1	WBGene00000198	art-1	475	12.4042	12.5108	0.106558	13.519	12.8994	-0.619616	-0.726174	12.5153	12.3348	-0.180432	13.3394	12.3698	-0.969562	-0.78913
CEOP5517	WBGene00007547	nhr-154	WBGene00007546	nhr-153	-1517	8.24972	9.32221	1.07249	9.4729	9.81577	0.34287	-0.729622	7.76114	8.98999	1.22885	8.68891	9.49745	0.80854	-0.420311
CEOP1966	WBGene00185098	Y71G12B.35	WBGene00022158	Y71G12B.23	129	7.10366	6.74613	-0.35753	8.21995	7.12801	-1.09194	-0.734408	5.85047	6.63575	0.785278	6.4615	6.96582	0.504315	-0.280962
CEOP4068	WBGene00022381	ubxn-2	WBGene00022380	Y94H6A.8	487	11.4817	11.7557	0.273942	12.2309	11.7692	-0.461754	-0.735696	11.456	11.6873	0.231272	11.9042	11.3615	-0.542652	-0.773924
CEOP1945	WBGene00002144	inx-22	WBGene00002143	inx-21	65	8.60494	9.91107	1.30613	9.80918	10.3794	0.570238	-0.735892	10.7286	11.0572	0.328607	10.0783	10.8606	0.782356	0.453749
CEOP5192	WBGene00020719	natc-1	WBGene00020718	mrps-2	47	11.7822	12.26	0.477838	11.2035	10.9442	-0.259319	-0.737157	12.3432	12.5041	0.160904	10.7286	10.8212	0.09263	-0.0682736
CEOP4274	WBGene00004101	hgrs-1	WBGene00044608	glrx-22	144	12.5519	12.9632	0.411243	10.6182	10.288	-0.330135	-0.741378	12.4893	12.9267	0.437435	9.80978	9.91683	0.107055	-0.33038
CEOP1962	WBGene00045052	K12C11.6	WBGene00045053	K12C11.7	665	7.92006	8.84516	0.925102	7.38878	7.56977	0.180996	-0.744106	7.16903	9.46169	2.29266	6.67703	8.28909	1.61206	-0.680602
CEOP5196	WBGene00018483	F45F2.11	WBGene00018482	F45F2.10	267	10.2847	11.376	1.09133	12.0489	12.3924	0.343524	-0.747802	11.6296	11.8379	0.208334	12.5931	12.9394	0.346308	0.137974
CEOP3881	WBGene00014014	ZK632.5	WBGene00014020	ZK632.14	802	10.072	10.6684	0.596373	9.51438	9.35938	-0.154998	-0.751371	10.3523	10.9515	0.599193	9.33759	9.62688	0.289296	-0.309897
CEOP3584	WBGene00010038	rheb-1	WBGene00010040	F54C8.7	97	10.452	10.6962	0.244171	12.1487	11.6388	-0.509884	-0.754055	10.4476	11.0084	0.560791	10.8253	11.32	0.494682	-0.0661089
CEOP3468	WBGene00003021	lin-36	WBGene00018408	F44B9.5	110	11.4269	11.78	0.353187	10.9996	10.5965	-0.403105	-0.756292	11.9333	12.1017	0.168414	10.3309	10.7096	0.378651	0.210237
CEOP1964	WBGene00022372	Y92H12BR.7	WBGene00022371	set-29	3002	9.09232	9.68936	0.597039	9.59778	9.43828	-0.159494	-0.756533	9.49187	10.239	0.74714	9.39305	9.66407	0.271026	-0.476114
CEOP4412	WBGene00004204	swsn-4	WBGene00000181	ard-1	109	12.4138	12.6111	0.197253	13.0224	12.4597	-0.562701	-0.759954	12.5212	13.0113	0.490025	12.8727	12.2894	-0.583383	-1.07341
CEOP3670	WBGene00010840	M03C11.3	WBGene00010842	ymel-1	1367	10.5678	11.2237	0.655832	11.8771	11.7728	-0.104257	-0.760088	11.379	11.9148	0.53583	11.7221	12.0484	0.326315	-0.209515
CEOP3252	WBGene00020097	larp-1	WBGene00020099	R144.11	97	14.538	14.6427	0.10472	9.96539	9.30828	-0.657115	-0.761834	15.0139	14.9731	-0.0408123	9.48372	9.03665	-0.447072	-0.40626
CEOP1476	WBGene00008648	F10D11.2	WBGene00008532	dpt-1	97	9.24303	10.0042	0.761143	12.962	12.9589	-0.00311893	-0.764262	9.973	10.9255	0.952506	12.7929	12.8452	0.0522802	-0.900226
CEOP5573	WBGene00010286	F58H1.3	WBGene00138720	F58H1.8	91	10.1557	10.3955	0.23986	9.42803	8.90195	-0.526079	-0.765939	9.93912	10.2425	0.303408	8.92998	9.12568	0.195696	-0.107713
CEOP3240	WBGene00004782	set-2	WBGene00016144	mmab-1	678	11.4489	12.0562	0.607285	10.6968	10.5303	-0.166562	-0.773847	11.8788	12.1939	0.315134	10.0061	10.5168	0.510705	0.195571
CEOP5348	WBGene00012243	W04D2.4	WBGene00012244	mrps-11	105	10.7333	11.2732	0.539897	11.4099	11.174	-0.235896	-0.775793	11.3976	11.712	0.314468	11.014	11.615	0.600994	0.286526
CEOP3851	WBGene00021752	xpd-1	WBGene00021757	taco-1	1233	10.4337	10.5841	0.150396	11.1682	10.5397	-0.628563	-0.778959	10.17	10.6631	0.493048	10.6866	10.4825	-0.204028	-0.697076
CEOPX040	WBGene00002220	gcc-1	WBGene00015789	syx-6	94	9.80918	9.369	-0.44018	8.33089	7.10976	-1.22114	-0.78096	8.80469	9.1608	0.356105	7.219	7.4605	0.241505	-0.114599
CEOP3076	WBGene00021022	W04B5.5	WBGene00021021	mrpl-30	107	8.92401	9.48505	0.561047	10.0538	9.82978	-0.22407	-0.785118	9.25856	9.67453	0.415963	9.88444	9.41674	-0.467702	-0.883665
CEOP3172	WBGene00010428	dcn-1	WBGene00006478	tag-131	93	11.797	12.3038	0.506863	10.8326	10.5499	-0.282693	-0.789555	11.9496	12.5208	0.57118	10.6267	10.5968	-0.0298824	-0.601062
CEOPX124	WBGene00005121	srd-43	WBGene00005120	srd-42	448	3.17573	3.28664	0.110907	3.82962	3.15043	-0.679193	-0.7901	3	3	0	3.17221	3.45281	0.280605	0.280605
CEOP2739	WBGene00001194	egl-27	WBGene00015410	tbc-6	152	11.9473	12.2647	0.317413	8.53814	8.06262	-0.475517	-0.79293	12.3136	12.9495	0.635907	10.0146	8.67996	-1.33466	-1.97057
CEOP1028	WBGene00021347	rpb-10	WBGene00021348	moag-4	-166	10.2943	10.2458	-0.0484418	12.1918	11.3491	-0.842786	-0.794344	10.1117	10.1557	0.0439498	10.8309	10.7546	-0.0763131	-0.120263
CEOP2068	WBGene00018785	F54A3.6	WBGene00018784	F54A3.5	109	9.17223	9.61366	0.441432	12.0789	11.7257	-0.353237	-0.794669	9.89984	10.1115	0.211631	11.7686	11.3194	-0.449171	-0.660802
CEOP4652	WBGene00016722	C46G7.2	WBGene00016721	C46G7.1	-2003	13.3882	12.7309	-0.657305	11.5851	10.1329	-1.45223	-0.794923	13.1046	12.2828	-0.821728	11.5311	10.0009	-1.53022	-0.708494
CEOP3426	WBGene00015162	algn-11	WBGene00015164	ykt-6	242	11.1965	11.7249	0.52836	11.8675	11.5956	-0.271874	-0.800234	11.4414	12.0667	0.625354	11.0524	11.4539	0.401522	-0.223831
CEOP3890	WBGene00000564	cnk-1	WBGene00010757	pad-2	427	10.4174	11.0425	0.625058	8.32624	8.15006	-0.176188	-0.801247	11.0203	11.4834	0.463099	7.25776	7.93058	0.672818	0.209719
CEOP3314	WBGene00018830	ska-3	WBGene00018831	F54E7.9	61	9.6321	9.95134	0.319243	9.45384	8.97182	-0.48202	-0.801262	10.081	10.4973	0.416348	8.67824	9.32683	0.648589	0.232241
CEOP2260	WBGene00020500	T14B4.3	WBGene00020499	T14B4.2	103	10.3854	10.6777	0.292326	9.67296	9.16096	-0.512008	-0.804334	10.491	10.7281	0.237108	9.08621	8.93598	-0.150231	-0.387339
CEOP2312	WBGene00011636	cec-3	WBGene00011635	T09A5.7	96	10.4784	11.0365	0.558029	10.3887	10.1408	-0.247971	-0.806	11.0161	11.4402	0.424085	9.90595	10.0817	0.17572	-0.248365
CEOP5224	WBGene00006729	ucp-4	WBGene00000766	coq-6	97	8.71576	9.35745	0.641681	10.535	10.3679	-0.167012	-0.808693	9.42107	9.52081	0.0997463	10.1457	10.341	0.195268	0.0955213
CEOP4440	WBGene00010061	F54E12.2	WBGene00007111	sart-3	134	11.4999	12.9616	1.46169	12.2894	12.935	0.645515	-0.816174	12.779	13.3953	0.616256	12.894	13.0251	0.131074	-0.485182
CEOP1974	WBGene00000474	cey-3	WBGene00019713	pqn-52	1703	13.0139	14.1167	1.10282	12.7776	13.0635	0.285915	-0.816901	14.4093	14.491	0.0817352	13.9998	13.7704	-0.229332	-0.311068
CEOP3292	WBGene00021311	Y32H12A.2	WBGene00022663	glrx-21	12	10.598	10.9391	0.341005	10.2605	9.78303	-0.477505	-0.81851	10.9599	10.8946	-0.065374	9.91961	9.72233	-0.197286	-0.131912
CEOP3528	WBGene00004460	rpn-3	WBGene00016249	mrpl-32	418	13.9714	14.1692	0.197856	11.0061	10.3851	-0.621024	-0.81888	13.8421	13.8919	0.0498532	10.3195	9.99119	-0.328316	-0.378169
CEOP3799	WBGene00006389	taf-7.2	WBGene00013737	tpst-1	9125	8.99897	9.0789	0.0799242	12.2966	11.5498	-0.746777	-0.826701	9.00025	9.76534	0.765096	10.4339	11.4024	0.968509	0.203413
CEOP3788	WBGene00009731	exo-1	WBGene00009732	cope-1	-102	10.356	10.7728	0.41682	12.5177	12.1057	-0.411976	-0.828796	10.6497	10.97	0.320353	11.5267	11.5788	0.0521318	-0.268222
CEOP3040	WBGene00004388	rnp-5	WBGene00019333	moma-1	403	10.8841	11.2824	0.398294	12.5174	12.081	-0.436392	-0.834686	10.8627	11.1462	0.283532	12.2	11.7496	-0.450386	-0.733918
CEOP1566	WBGene00010731	K10C3.4	WBGene00010732	K10C3.5	1185	9.31051	10.7159	1.40541	11.7625	12.3223	0.559748	-0.845662	10.8603	11.3707	0.510327	12.1072	12.3065	0.19935	-0.310976
CEOP5316	WBGene00008645	F10C2.4	WBGene00008646	F10C2.5	95	11.4686	12.0059	0.537327	11.2528	10.9436	-0.309195	-0.846522	12.0154	12.3545	0.339011	10.5152	10.748	0.232842	-0.106169
CEOP2751	WBGene00007334	C05C10.7	WBGene00007330	C05C10.3	1211	8.88975	9.14087	0.251129	12.5404	11.9448	-0.595625	-0.846754	9.06997	9.06341	-0.00655986	12.7709	12.2459	-0.524981	-0.518421
CEOP3332	WBGene00015143	B0336.3	WBGene00000182	arf-1.2	1267	12.4927	12.9147	0.421996	14.8426	14.414	-0.428549	-0.850545	12.7329	13.1137	0.380788	14.222	14.2924	0.0704351	-0.310353
CEOP4619	WBGene00011774	ttr-54	WBGene00011773	ttr-53	1265	8.07778	8.12756	0.0497746	11.301	10.4982	-0.802784	-0.852558	7.32318	8.07434	0.751155	10.6768	10.7381	0.0613287	-0.689826
CEOP5254	WBGene00050947	K07C5.13	WBGene00010626	K07C5.3	418	5.62794	6.48805	0.86011	10.8833	10.8837	0.000436614	-0.859674	4.71461	6.06594	1.35133	10.609	10.9665	0.357458	-0.993871
CEOP4492	WBGene00008686	F11A10.5	WBGene00008685	mon-2	94	10.8152	11.4464	0.631119	12.7138	12.4829	-0.230901	-0.86202	11.5902	12.0152	0.425007	12.3078	12.5448	0.236942	-0.188064
CEOP1993	WBGene00001309	emr-1	WBGene00003750	nlp-12	-166	9.99646	10.4518	0.455384	8.39003	7.97963	-0.410398	-0.865782	10.4361	10.8086	0.372533	7.46244	8.09523	0.632796	0.260264
CEOP5515	WBGene00000498	chk-1	WBGene00021482	Y39H10A.6	-163	9.95338	10.8129	0.859505	9.81583	9.8073	-0.00853063	-0.868036	10.4581	11.3088	0.850754	9.08621	9.93723	0.851018	0.000264213
CEOP5200	WBGene00017800	F25G6.9	WBGene00017799	F25G6.8	107	11.9132	12.1912	0.27801	11.4973	10.907	-0.590284	-0.868294	12.6101	12.5751	-0.0349875	10.9022	10.6605	-0.241767	-0.206779
CEOPX056	WBGene00021322	Y34B4A.6	WBGene00021325	Y34B4A.9	124	13.1897	13.1808	-0.00882074	13.0552	12.171	-0.884268	-0.875448	12.812	12.365	-0.44699	12.3845	11.2823	-1.10224	-0.655247
CEOP5108	WBGene00001513	gad-1	WBGene00000110	alh-4	1398	11.0025	11.8746	0.872108	12.5087	12.5016	-0.00711436	-0.879223	11.2982	12.1107	0.812466	14.1654	12.594	-1.57139	-2.38386
CEOP2682	WBGene00019799	M151.7	WBGene00019796	M151.4	143	3.47364	4.98813	1.51449	3	3.63179	0.631788	-0.882699	6.66266	6.87206	0.209397	5.63182	5.56465	-0.0671764	-0.276574
CEOP3776	WBGene00003804	npp-18	WBGene00012803	Y43F4B.5	257	10.9967	11.4577	0.461008	13.2021	12.7802	-0.421875	-0.882884	11.0965	11.8069	0.710447	12.6173	11.998	-0.61929	-1.32974
CEOP3797	WBGene00012922	Y47D3A.1	WBGene00012923	fbxa-128	367	5.46826	6.50211	1.03385	7.22854	7.37722	0.148679	-0.885175	4.76929	6.29997	1.53068	5.71774	7.21529	1.49755	-0.0331304
CEOP3140	WBGene00007580	C14B1.9	WBGene00184990	C14B1.12	94	9.63398	11.1953	1.5613	8.46809	9.13637	0.668279	-0.893018	11.6683	12.1481	0.47977	8.88427	9.61788	0.733618	0.253848
CEOP4024	WBGene00000913	daf-18	WBGene00001332	eri-1	29	10.8738	12.044	1.1702	10.0297	10.3062	0.27644	-0.893759	12.6404	13.0649	0.4245	10.2297	10.6259	0.396118	-0.0283822
CEOP3452	WBGene00022794	snu-23	WBGene00022793	ZK686.3	103	9.43452	9.88983	0.45531	13.8661	13.4271	-0.438977	-0.894288	9.87979	10.1331	0.253317	13.1574	12.9915	-0.165854	-0.419171
CEOP2348	WBGene00006994	zyg-9	WBGene00001498	fars-3	281	12.3152	13.1775	0.86235	13.3522	13.3187	-0.0334853	-0.895836	12.9515	13.5213	0.569777	13.2788	13.1228	-0.156018	-0.725795
CEOP3416	WBGene00004450	rpl-36	WBGene00018151	F37C12.3	53	15.4264	15.5369	0.110519	12.461	11.6699	-0.791099	-0.901618	15.2544	15.113	-0.141398	11.9437	11.2224	-0.721306	-0.579909
CEOP3894	WBGene00007573	C14B1.2	WBGene00007574	C14B1.3	476	8.34476	9.59738	1.25263	10.356	10.7038	0.347775	-0.904851	10.0273	10.3464	0.319124	9.31938	10.2772	0.957859	0.638735
CEOP3836	WBGene00004417	rpl-6	WBGene00020107	R151.2	105	16.9499	17.0391	0.0892148	14.2704	13.4518	-0.818657	-0.907872	16.7894	16.7357	-0.0536893	13.368	13.4233	0.0552984	0.108988
CEOP2016	WBGene00004166	pqn-85	WBGene00021546	laat-1	2896	12.3289	12.9725	0.64361	11.3309	11.0658	-0.26511	-0.90872	12.9076	13.3658	0.458146	10.8405	11.3749	0.534419	0.0762735
CEOP5212	WBGene00015225	B0507.8	WBGene00015227	B0507.10	171	4.79127	7.13705	2.34578	6.13293	7.56977	1.43684	-0.908939	4.65778	13.0013	8.34349	5.87561	13.6202	7.74464	-0.598852
CEOP3244	WBGene00016143	eri-9	WBGene00016142	mrps-18C	635	9.76003	10.4859	0.725825	11.929	11.7398	-0.189172	-0.914997	10.8082	10.982	0.173769	11.758	11.6045	-0.153501	-0.32727
CEOPX072	WBGene00020486	T13C5.6	WBGene00077690	mtp-18	-1292	9.90741	9.46724	-0.440169	9.13016	7.7748	-1.35536	-0.915193	9.37993	9.02308	-0.356849	8.75814	7.05386	-1.70428	-1.34743
CEOPX008	WBGene00004769	sel-12	WBGene00018077	F35H12.5	61	9.26749	8.85615	-0.411338	8.83841	7.5084	-1.33001	-0.918673	8.32369	8.86778	0.544089	8.19978	7.28971	-0.910071	-1.45416
CEOP1652	WBGene00010159	F56G4.4	WBGene00010160	png-1	96	9.50823	10.3535	0.845247	10.9528	10.8777	-0.0751505	-0.920397	10.1509	10.7381	0.587227	10.2658	10.6402	0.374307	-0.21292
CEOP2660	WBGene00013167	Y53F4B.21	WBGene00013176	Y53F4B.39	1136	8.79868	9.29016	0.491479	10.7218	10.287	-0.434819	-0.926299	9.20502	9.44143	0.236406	10.34	10.2704	-0.06961	-0.306016
CEOP1092	WBGene00021038	W05F2.6	WBGene00021037	fbxa-203	308	10.2097	11.3736	1.16397	8.5895	8.82293	0.233432	-0.930533	11.2353	11.583	0.347693	8.54355	9.14335	0.599797	0.252104
CEOP4647	WBGene00001090	drh-1	WBGene00017480	nstp-2	1187	10.8904	11.1525	0.262049	12.2479	11.5771	-0.67088	-0.932929	10.8783	11.3414	0.463114	12.2265	11.7778	-0.448739	-0.911853
CEOP1696	WBGene00007217	tads-1	WBGene00007215	oxa-1	733	11.042	11.4372	0.395195	12.0379	11.4999	-0.537988	-0.933183	10.744	11.4227	0.678746	11.8342	11.4504	-0.383789	-1.06254
CEOP1544	WBGene00007645	C17E4.6	WBGene00007646	nkb-1	131	10.1842	10.8339	0.649675	13.582	13.2959	-0.286133	-0.935808	10.8768	11.1518	0.275078	13.6209	13.317	-0.303924	-0.579002
CEOP3883	WBGene00043996	fbxb-87	WBGene00008082	com-1	656	3.33236	5.43186	2.0995	9.10595	10.2666	1.16062	-0.938877	3.5918	5.02594	1.43413	10.0343	10.7239	0.689601	-0.744531
CEOPX176	WBGene00045495	F11C1.7	WBGene00008694	F11C1.5	1093	5.53427	4.9476	-0.58667	12.6513	11.1255	-1.52581	-0.939143	5.26408	5.53436	0.27028	11.7056	10.9594	-0.746176	-1.01646
CEOP4312	WBGene00003864	oma-1	WBGene00005007	spr-2	470	10.2223	11.838	1.61576	10.9619	11.6328	0.670986	-0.944773	12.7909	13.0584	0.26756	11.6888	12.1443	0.455481	0.18792
CEOP3316	WBGene00004481	rps-12	WBGene00018827	pst-2	311	15.9661	16.1321	0.165965	11.2674	10.4841	-0.783313	-0.949279	15.82	15.7409	-0.0790833	10.0259	10.3022	0.276274	0.355357
CEOP2208	WBGene00016117	C25H3.8	WBGene00194642	C25H3.17	90	12.1042	12.2752	0.170978	8.74044	7.95428	-0.786162	-0.95714	12.0682	12.2837	0.215484	7.97397	7.91303	-0.0609425	-0.276426
CEOP3875	WBGene00001688	gpr-1	WBGene00001028	dnj-10	381	9.85025	10.1101	0.259852	11.6131	10.9143	-0.698764	-0.958616	9.51206	9.70374	0.191683	11.2316	10.8908	-0.340819	-0.532502
CEOP1995	WBGene00003799	npp-13	WBGene00021355	Y37E3.17	5148	11.677	12.6477	0.970719	13.8005	13.812	0.0114961	-0.959223	11.9782	12.4707	0.49251	13.6622	13.7878	0.125535	-0.366975
CEOP5534	WBGene00021956	Y57E12AL.1	WBGene00021960	Y57E12AM.1	355	12.2654	12.7684	0.503081	12.1174	11.6546	-0.462774	-0.965855	12.4667	13.1605	0.693775	11.417	11.5012	0.0842006	-0.609575
CEOP3016	WBGene00006715	ubc-20	WBGene00018240	cox-17	39	12.1248	12.3753	0.250492	8.53411	7.81478	-0.719329	-0.969821	12.2618	12.2942	0.0323851	7.83349	7.4605	-0.372986	-0.405372
CEOP5076	WBGene00016990	vps-37	WBGene00016989	CD4.3	93	10.4805	11.091	0.610447	10.4531	10.0893	-0.363774	-0.974221	10.6479	11.4305	0.78261	10.0551	10.0592	0.00417419	-0.778436
CEOP3843	WBGene00012933	mib-1	WBGene00012934	gly-9	-4245	10.5922	11.4244	0.83212	11.6202	11.4729	-0.147274	-0.979394	10.9926	11.4397	0.447081	11.2059	11.385	0.179196	-0.267886
CEOP4376	WBGene00011240	R11A8.7	WBGene00003064	lpd-8	115	13.1553	13.7097	0.55439	11.1227	10.6969	-0.425758	-0.980148	13.8255	14.1249	0.299491	10.8548	10.7372	-0.11756	-0.417051
CEOP1356	WBGene00016741	C48B6.3	WBGene00016740	C48B6.2	171	10.6455	11.7641	1.1186	10.0182	10.152	0.133708	-0.984889	11.488	12.0501	0.562131	9.80815	9.82755	0.0194008	-0.54273
CEOP5056	WBGene00017986	F32D1.7	WBGene00017985	neg-1	98	6.45605	8.75703	2.30097	8.37209	9.68628	1.31419	-0.986784	9.99611	10.5187	0.522635	10.3456	10.8484	0.502759	-0.0198761
CEOP4432	WBGene00007106	B0035.3	WBGene00001020	dnj-2	95	10.6959	10.7561	0.0601463	11.8091	10.8811	-0.928064	-0.98821	10.6212	11.0691	0.447928	10.3434	10.5022	0.158862	-0.289065
CEOP2724	WBGene00002275	lem-2	WBGene00012730	xrn-1	2779	10.1104	12.0044	1.894	12.2799	13.18	0.900153	-0.993843	10.1902	12.0373	1.84713	12.3752	13.1485	0.773306	-1.07382
CEOP1388	WBGene00008766	F13G3.6	WBGene00008765	ttx-7	118	9.70735	10.229	0.521664	11.566	11.0921	-0.473852	-0.995516	9.82438	10.6692	0.844814	10.9174	10.8102	-0.107268	-0.952082
CEOP5092	WBGene00019762	M03F8.3	WBGene00004206	pst-1	111	12.1902	12.695	0.504726	11.9011	11.41	-0.491119	-0.995845	12.1922	12.473	0.280777	10.2718	11.2714	0.999656	0.718878
CEOP1572	WBGene00011986	T24D1.3	WBGene00011988	har-2	422	7.19832	9.49035	2.29203	9.13549	10.4263	1.29077	-1.00126	10.2706	10.9785	0.707903	10.534	11.0881	0.554069	-0.153834
CEOPX178	WBGene00009797	F46G10.2	WBGene00004801	sir-2.2	404	8.93931	9.30627	0.366959	10.4847	9.84226	-0.642453	-1.00941	9.13388	9.45766	0.323783	9.96278	9.18293	-0.779844	-1.10363
CEOP4625	WBGene00008535	F02H6.2	WBGene00008534	F02H6.1	439	3.72044	6.7579	3.03747	3	5.02755	2.02755	-1.00992	8.25829	8.24769	-0.0106094	6.47801	5.88575	-0.592259	-0.58165
CEOP3760	WBGene00004086	pph-4.2	WBGene00013029	glrx-5	314	9.44743	10.1531	0.705639	10.3423	10.0323	-0.309973	-1.01561	10.8373	10.7693	-0.0680218	10.0633	9.61064	-0.452657	-0.384635
CEOP2666	WBGene00017347	F10E7.5	WBGene00017348	F10E7.6	93	12.1431	12.3003	0.15723	10.6548	9.78591	-0.868883	-1.02611	12.1526	12.1759	0.0233428	9.89984	9.84153	-0.058309	-0.0816518
CEOPX052	WBGene00019250	H28G03.2	WBGene00019249	H28G03.1	125	10.1036	9.41989	-0.683727	12.6081	10.879	-1.72907	-1.04534	9.49998	9.49745	-0.00252697	12.3107	11.1362	-1.17453	-1.172
CEOP3660	WBGene00004326	rde-4	WBGene00000833	cts-1	132	10.5599	11.0616	0.501683	15.7156	15.1669	-0.548697	-1.05038	11.1865	11.4325	0.246003	15.5259	15.0423	-0.483615	-0.729618
CEOP1480	WBGene00006976	zhp-3	WBGene00010500	K02B12.7	107	9.24056	10.0395	0.798992	11.8554	11.5895	-0.265981	-1.06497	10.1431	10.1949	0.0518089	11.1573	11.3669	0.209555	0.157747
CEOP5496	WBGene00000499	chk-2	WBGene00013361	fars-2	1454	8.33553	9.07184	0.736313	11.363	11.0335	-0.329563	-1.06588	9.65685	9.21908	-0.437764	11.1567	11.2307	0.0739885	0.511753
CEOP1368	WBGene00010641	crml-1	WBGene00010645	fecl-1	589	12.0723	12.5861	0.513837	12.2238	11.6699	-0.553857	-1.06769	12.1341	13.0075	0.873349	11.856	11.6529	-0.203114	-1.07646
CEOP1668	WBGene00012104	sygl-1	WBGene00004190	pars-2	279	8.80538	10.0563	1.25095	10.3377	10.5026	0.1649	-1.08605	10.7474	11.3172	0.569778	10.4339	10.2542	-0.179743	-0.749522
CEOP1432	WBGene00003777	nmy-2	WBGene00008990	smgl-1	286	13.5925	14.4899	0.897421	12.7138	12.516	-0.197825	-1.09525	14.3533	15.1667	0.813431	12.3812	12.5343	0.153034	-0.660397
CEOP4603	WBGene00013294	Y57G11B.1	WBGene00012093	T27E7.9	441	5.28868	6.08287	0.794193	3.82962	3.52566	-0.303963	-1.09816	3.17221	7.76438	4.59217	3	4.30733	1.30733	-3.28484
CEOP1304	WBGene00000500	chn-1	WBGene00020383	tin-44	474	10.537	10.7966	0.259601	12.3845	11.5396	-0.844871	-1.10447	10.6313	11.1368	0.505454	12.0278	11.4765	-0.551271	-1.05673
CEOP1044	WBGene00017735	did-2	WBGene00017734	F23C8.5	11	11.0119	11.6436	0.63164	13.4523	12.9785	-0.473751	-1.10539	10.6705	11.5991	0.928591	12.8201	12.2891	-0.531017	-1.45961
CEOPX130	WBGene00008975	F20D1.3	WBGene00008980	emre-1	653	11.3983	12.4716	1.07323	9.36367	9.32815	-0.0355263	-1.10875	11.0565	12.5521	1.49558	8.78824	9.11036	0.322122	-1.17346
CEOP4621	WBGene00000866	cyb-2.1	WBGene00012795	Y43E12A.3	480	8.99312	10.9169	1.9238	8.06108	8.87519	0.814102	-1.1097	11.6941	11.9152	0.221086	8.84344	9.31574	0.472303	0.251217
CEOP1985	WBGene00008061	C41G7.3	WBGene00077771	C41G7.9	247	10.4021	11.3765	0.974457	12.1761	12.0407	-0.135438	-1.1099	11.5735	11.7504	0.176906	11.5341	11.9064	0.372273	0.195368
CEOP1424	WBGene00009272	gras-1	WBGene00009276	F30F8.9	95	9.51846	10.3379	0.819422	10.7403	10.4473	-0.292997	-1.11242	10.6323	11.1381	0.505792	10.456	10.0999	-0.356098	-0.861889
CEOP1100	WBGene00021649	Y47G6A.25	WBGene00021648	mis-12	653	9.3199	9.9679	0.648004	9.66193	9.18076	-0.481171	-1.12917	10.237	10.31	0.072974	8.83705	9.03395	0.196895	0.123921
CEOP1600	WBGene00009744	hpo-35	WBGene00009745	F45H11.5	1449	10.6342	11.1362	0.501962	9.62454	8.99189	-0.632652	-1.13461	11.3696	11.4735	0.103859	9.08621	9.10264	0.016428	-0.0874305
CEOP1991	WBGene00019002	F57B10.4	WBGene00019001	ipgm-1	589	10.9506	11.5375	0.586929	13.6723	13.1157	-0.556567	-1.1435	11.3954	11.5153	0.119889	13.2208	12.9655	-0.255313	-0.375202
CEOP2544	WBGene00003868	ooc-3	WBGene00007143	B0334.3	210	9.80417	10.69	0.885875	12.8621	12.6028	-0.259384	-1.14526	10.7051	11.431	0.725905	12.9181	12.7196	-0.198456	-0.924361
CEOP3632	WBGene00014015	panl-3	WBGene00000189	arl-5	112	11.3516	11.8037	0.452035	9.1877	8.49053	-0.697168	-1.1492	11.8164	12.0641	0.247666	8.3328	9.02852	0.695724	0.448058
CEOP4256	WBGene00016381	sgo-1	WBGene00016380	ntp-1	48	9.16444	9.99301	0.828573	11.238	10.9156	-0.322378	-1.15095	10.2515	10.556	0.304459	10.1738	10.9743	0.800435	0.495976
CEOPX024	WBGene00000444	ceh-21	WBGene00000462	ceh-41	956	6.88076	7.13705	0.256281	7.99815	7.10054	-0.897611	-1.15389	7.31401	7.91303	0.599012	7.16903	7.20572	0.036685	-0.562328
CEOP2244	WBGene00019608	ani-2	WBGene00019607	K10B2.4	203	12.0153	12.9479	0.932558	10.821	10.5907	-0.230294	-1.16285	13.2068	13.3678	0.160953	10.2575	10.184	-0.0735171	-0.23447
CEOP3676	WBGene00000836	cul-1	WBGene00008426	D2045.9	370	12.1647	12.8366	0.671857	10.6887	10.1894	-0.499332	-1.17119	12.3426	12.6314	0.288764	8.57458	9.62329	1.0487	0.75994
CEOP2396	WBGene00000378	cct-2	WBGene00011883	mrpl-50	24	13.7277	14.2061	0.478395	11.6902	10.9973	-0.692888	-1.17128	14.2072	14.1518	-0.0553053	10.9265	11.0465	0.119987	0.175292
CEOP4032	WBGene00004427	rpl-15	WBGene00019658	K11H12.1	17	16.1455	16.5593	0.413756	9.24795	8.47991	-0.768042	-1.1818	16.2049	16.141	-0.0639471	8.75136	8.42736	-0.324006	-0.260059
CEOP2668	WBGene00017548	F18A1.7	WBGene00017547	alfa-1	181	8.9023	10.7951	1.89285	10.2458	10.9558	0.709917	-1.18293	11.6611	12.2418	0.580752	11.0232	11.5714	0.548209	-0.0325435
CEOP4673	WBGene00021206	Y17G9B.9	WBGene00021205	Y17G9B.8	251	8.32158	9.71976	1.39818	9.13814	9.33602	0.197873	-1.20031	9.98749	10.4776	0.490066	8.98877	9.45564	0.466871	-0.0231956
CEOP4476	WBGene00011727	T12A7.6	WBGene00011728	T12A7.7	864	7.49204	8.61867	1.12663	4.42437	4.34401	-0.0803592	-1.20699	6.35827	8.84329	2.48501	3.32604	4.93612	1.61008	-0.874928
CEOP2484	WBGene00001683	gpd-1	WBGene00011663	T09F3.4	359	6.78911	8.43664	1.64753	8.0271	8.45483	0.427726	-1.2198	8.71003	9.01213	0.302101	8.13878	9.02852	0.889739	0.587638
CEOP1004	WBGene00004143	pqn-59	WBGene00020089	R119.3	-1600	13.8926	14.7561	0.863577	11.2855	10.911	-0.374473	-1.23805	14.856	15.0731	0.217109	10.9774	11.2919	0.314496	0.097387
CEOP5124	WBGene00022848	ZK1055.7	WBGene00022847	ZK1055.6	131	10.9663	14.0922	3.1259	9.44529	11.3216	1.87628	-1.24961	10.493	12.9273	2.43425	8.67108	10.6648	1.99375	-0.440501
CEOP4468	WBGene00014087	ZK809.5	WBGene00014076	ZK792.1	375	10.7138	11.3495	0.635702	10.835	10.2195	-0.615543	-1.25124	11.5917	11.628	0.0363904	9.63309	9.68145	0.0483646	0.0119743
CEOP4601	WBGene00013382	gcl-1	WBGene00013385	Y62E10A.19	742	8.94236	9.05525	0.112893	10.9069	9.76419	-1.14266	-1.25555	8.05323	8.87384	0.820612	5.47617	9.84924	4.37307	3.55246
CEOPX179	WBGene00018704	ztf-13	WBGene00018703	sec-3	276	9.89491	10.3525	0.457601	10.554	9.75248	-0.8015	-1.2591	8.26782	10.1038	1.83593	9.5748	9.7156	0.140796	-1.69514
CEOP2028	WBGene00021073	nol-1	WBGene00021133	tomm-22	761	13.0756	13.7022	0.626563	12.1137	11.4445	-0.669179	-1.29574	13.538	13.3093	-0.228641	11.5556	10.8938	-0.661843	-0.433202
CEOP5152	WBGene00015466	hyls-1	WBGene00015460	C05C8.1	107	8.72639	9.2677	0.541304	10.5023	9.74066	-0.761682	-1.30299	9.19757	9.82129	0.623722	9.24416	9.86454	0.620378	-0.00334417
CEOP5088	WBGene00017834	F26F12.3	WBGene00017833	F26F12.2	344	11.2855	12.3789	1.0934	7.61153	7.38483	-0.226695	-1.32009	11.9355	13.228	1.29246	6.24708	6.87206	0.624976	-0.667481
CEOP1120	WBGene00001832	hcp-4	WBGene00020190	guk-1	46	11.0505	12.148	1.09744	11.332	11.1066	-0.225432	-1.32287	12.1188	12.5706	0.45189	11.121	10.9565	-0.16448	-0.616369
CEOP2731	WBGene00015513	snpc-1.1	WBGene00015512	mthf-1	1510	10.1438	10.7772	0.633378	13.6422	12.9267	-0.715535	-1.34891	10.6963	11.0717	0.375446	12.7797	12.7133	-0.0663843	-0.44183
CEOP1636	WBGene00016392	sdha-2	WBGene00016395	C34B2.10	118	12.1107	12.9082	0.797477	11.885	11.3334	-0.551579	-1.34906	12.812	12.9294	0.117468	10.883	10.9393	0.0563246	-0.0611434
CEOP4104	WBGene00021366	Y37E11AM.2	WBGene00021367	Y37E11AM.3	96	8.53007	9.6088	1.07873	11.2448	10.9685	-0.276307	-1.35503	8.92998	9.86454	0.934553	10.8107	10.4756	-0.335117	-1.26967
CEOP4641	WBGene00021520	Y41D4B.18	WBGene00021519	Y41D4B.17	1374	6.11147	7.72171	1.61024	8.18441	8.43664	0.252226	-1.35802	5.22549	8.21941	2.99392	5.54046	7.41966	1.8792	-1.11472
CEOPX153	WBGene00011152	R09A8.1	WBGene00011153	R09A8.2	1151	3.33236	6.47385	3.14149	3.47364	5.24382	1.77018	-1.37131	8.48349	8.51527	0.0317812	8.11259	8.30711	0.194523	0.162742
CEOP5498	WBGene00012698	sws-1	WBGene00012699	Y39B6A.41	1345	7.16745	7.66034	0.49288	5.65786	4.77304	-0.884824	-1.3777	7.35928	8.19541	0.836139	6.86451	4.6273	-2.23721	-3.07335
CEOP1400	WBGene00000496	chs-1	WBGene00012030	T25G3.3	-79	9.80751	11.4658	1.65825	12.4758	12.7536	0.277856	-1.3804	12.4579	12.566	0.10808	12.6895	12.9466	0.257105	0.149025
CEOP1704	WBGene00013596	nyn-2	WBGene00013597	gpi-1	608	8.88975	9.53207	0.642323	13.2335	12.4811	-0.752331	-1.39465	9.42107	10.1318	0.710774	13.2236	12.5926	-0.630981	-1.34175
CEOPX163	WBGene00009086	F23D12.2	WBGene00045291	F23D12.10	372	3	4.9476	1.9476	3.93112	4.4638	0.532688	-1.41491	7.0304	7.71122	0.680823	5.14507	6.16811	1.02304	0.342216
CEOP2618	WBGene00013209	bub-3	WBGene00013211	Y54G9A.9	106	10.7271	11.3554	0.628232	7.95663	7.13705	-0.819584	-1.44782	11.254	11.6027	0.348745	7.40316	7.32552	-0.0776386	-0.426384
CEOP5579	WBGene00013359	Y60A3A.8	WBGene00013358	abhd-3.1	343	8.95747	10.2406	1.28312	10.6258	10.4281	-0.19765	-1.48077	8.76152	10.3999	1.63838	10.391	10.5682	0.177177	-1.4612
CEOPX092	WBGene00004774	sem-5	WBGene00015777	sfxn-2	1518	10.2097	10.2971	0.0874494	10.7867	9.38806	-1.39869	-1.48614	10.3812	10.5923	0.211108	9.19007	8.47597	-0.714096	-0.925204
CEOP4120	WBGene00018898	F55F10.1	WBGene00021286	Y24D9A.8	90	13.5156	14.1509	0.635393	12.9466	12.0848	-0.86173	-1.49712	14.1059	14.6534	0.547477	12.6486	11.7343	-0.914338	-1.46181
CEOP2730	WBGene00016632	C44B7.12	WBGene00016630	acer-1	1159	10.3753	10.9985	0.623249	14.4286	13.5375	-0.891149	-1.5144	11.5434	11.6976	0.154153	13.8226	14.218	0.395396	0.241243
CEOP2220	WBGene00002054	ifb-2	WBGene00017327	F10C1.8	327	13.2585	13.2511	-0.00747234	7.22854	5.69929	-1.52925	-1.52178	14.3132	13.8367	-0.476487	5.99513	6.77177	0.776645	1.25313
CEOP1300	WBGene00020843	T27A3.7	WBGene00020842	T27A3.6	100	9.9043	10.7765	0.87217	10.3742	9.70616	-0.668007	-1.54018	10.6174	11.2081	0.590644	9.99611	9.85078	-0.145338	-0.735982
CEOP1280	WBGene00020558	T19B4.5	WBGene00001039	dnj-21	589	9.74093	10.485	0.744033	9.61122	8.80319	-0.808033	-1.55207	10.7286	11.0391	0.31052	9.02854	8.60179	-0.426748	-0.737268
CEOP3812	WBGene00013578	scav-2	WBGene00013577	Y76A2B.5	1603	9.19026	10.5456	1.35537	12.456	12.2562	-0.199805	-1.55517	11.3608	11.7393	0.378498	12.1403	12.3953	0.255013	-0.123485
CEOP4220	WBGene00018345	F42C5.3	WBGene00015537	C06E4.8	662	4.02594	7.05358	3.02763	5.74407	7.20739	1.46332	-1.56431	4.18131	11.0605	6.87917	4.82198	8.46397	3.642	-3.23718
CEOP1540	WBGene00009127	F25H5.5	WBGene00009128	mrpl-54	131	10.4294	11.017	0.587603	10.5034	9.5183	-0.98508	-1.57268	10.8783	11.3648	0.486431	9.56324	9.24269	-0.32055	-0.806981
CEOP3539	WBGene00019801	aak-1	WBGene00022722	ZK370.8	2229	10.8865	12.0625	1.17601	12.848	12.4479	-0.400095	-1.57611	10.9962	12.0756	1.07944	12.5547	12.2491	-0.305574	-1.38501
CEOP2609	WBGene00013016	tbc-15	WBGene00013017	Y48E1C.4	773	9.76175	11.1773	1.41557	10.4337	10.2573	-0.176477	-1.59204	9.71894	11.8594	2.14049	9.8276	10.5644	0.736826	-1.40366
CEOP1997	WBGene00021658	Y48G1A.2	WBGene00021657	Y48G1A.1	177	6.96694	8.50805	1.54111	9.72512	9.63775	-0.0873747	-1.62849	8.77828	9.84924	1.07096	9.59007	9.53427	-0.0558026	-1.12677
CEOP4613	WBGene00021161	Y4C6B.7	WBGene00021160	gba-4	498	9.04215	8.95147	-0.0906845	11.5209	9.78015	-1.74077	-1.65009	8.73429	8.6903	-0.0439871	9.91961	8.33813	-1.58149	-1.5375
CEOP3886	WBGene00013432	Y66D12A.6	WBGene00013433	Y66D12A.7	1	5.95156	7.33856	1.387	8.07778	7.80347	-0.27431	-1.66131	7.12778	8.13109	1.00332	7.83989	8.36419	0.524302	-0.479017
CEOPX183	WBGene00004352	rgs-9	WBGene00022512	dot-1.5	385	3	5.67467	2.67467	3	3.99209	0.992095	-1.68258	7.40316	7.56157	0.158413	5.14507	5.81193	0.66686	0.508447
CEOP1340	WBGene00003184	mei-2	WBGene00000236	bag-1	293	8.22495	9.92809	1.70314	10.7766	10.7436	-0.0329983	-1.73614	10.5001	11.1912	0.691107	10.4233	10.3333	-0.0900324	-0.781139
CEOPX147	WBGene00020218	T04G9.7	WBGene00020215	T04G9.4	436	6.48971	7.36957	0.879858	10.1661	9.30226	-0.863842	-1.7437	10.1288	8.90968	-1.21913	9.98171	8.48788	-1.49384	-0.274711
CEOP5308	WBGene00004917	snr-4	WBGene00003235	mif-2	261	12.8144	13.1816	0.367279	11.165	9.64727	-1.51772	-1.88499	12.8852	13.0185	0.133293	10.237	8.75082	-1.48622	-1.61951
CEOP5118	WBGene00020910	dgtr-1	WBGene00020909	W01A11.1	730	7.08176	8.53907	1.45732	12.4865	11.9988	-0.487683	-1.945	9.14942	9.74565	0.596228	11.3987	11.7213	0.322655	-0.273572
CEOP5412	WBGene00013024	cept-2	WBGene00013025	vha-13	358	10.299	10.8353	0.536251	15.4946	14.0487	-1.44595	-1.9822	11.2438	11.3491	0.10531	15.5094	14.0025	-1.50693	-1.61224
CEOP2468	WBGene00007332	C05C10.5	WBGene00007333	ufd-3	424	7.50032	10.2901	2.78973	12.8358	13.5283	0.692466	-2.09727	11.4824	11.7188	0.236433	13.159	13.5303	0.371309	0.134876
CEOP5176	WBGene00003865	oma-2	WBGene00006935	vars-1	510	8.47651	10.57	2.09351	11.5199	11.5069	-0.0130254	-2.10654	12.2204	12.433	0.212629	11.4244	11.7914	0.366979	0.15435
CEOPX120	WBGene00011011	R04D3.3	WBGene00011012	R04D3.4	96	3.82962	7.70964	3.88002	3.60231	5.30926	1.70695	-2.17307	10.2812	10.0999	-0.181332	7.43733	7.84679	0.409461	0.590792
CEOP1268	WBGene00000473	cey-2	WBGene00018510	F46F11.7	109	13.1614	14.9472	1.78583	10.7236	10.3251	-0.398518	-2.18435	15.4036	15.5542	0.150639	7.56645	9.85538	2.28892	2.13828
CEOP2768	WBGene00004242	puf-6	WBGene00008930	F18A11.3	2530	8.48488	10.0658	1.58094	9.77717	9.10216	-0.675002	-2.25594	11.3613	11.4077	0.0463485	8.56689	8.47199	-0.0949024	-0.141251
CEOP1937	WBGene00011352	rskn-1	WBGene00011353	T01H8.2	88	10.0197	10.9628	0.943074	9.93211	8.58273	-1.34937	-2.29245	12.0638	12.1993	0.135568	9.44646	7.38613	-2.06032	-2.19589
CEOP1956	WBGene00020188	T03F1.6	WBGene00020187	gsp-4	-90	4.79127	8.01438	3.22312	11.5456	12.4576	0.912009	-2.31111	7.44575	8.90377	1.45802	12.3333	12.6088	0.27556	-1.18246
CEOP4678	WBGene00044737	ttr-45	WBGene00010442	bus-12	750	10.2739	11.1636	0.889677	10.391	8.93342	-1.45754	-2.34722	11.1085	12.5958	1.48736	3.91646	7.73138	3.81492	2.32757
CEOP5548	WBGene00002263	lea-1	WBGene00010696	K08H10.3	-11313	12.4258	14.5017	2.07581	8.55414	8.25343	-0.300709	-2.37652	12.8594	15.317	2.45763	8.91793	8.53835	-0.379584	-2.83721
CEOP3817	WBGene00013440	Y66D12A.14	WBGene00013439	Y66D12A.13	1668	6.31295	10.0029	3.68998	9.43236	10.648	1.21562	-2.47436	6.70535	10.2378	3.53249	8.68891	11.462	2.77307	-0.759416
CEOP3798	WBGene00013038	ani-1	WBGene00013037	Y49E10.18	237	11.9672	13.2774	1.31018	11.3145	10.1215	-1.19299	-2.50317	13.0841	13.637	0.552904	10.1209	8.84329	-1.27766	-1.83056
CEOPX165	WBGene00010492	meg-1	WBGene00010493	meg-2	857	4.67902	8.06262	3.3836	4.84427	5.7235	0.879229	-2.50437	10.34	10.5635	0.223518	8.21955	8.43147	0.211926	-0.0115924
CEOP4392	WBGene00011292	R102.5	WBGene00011291	R102.4	6	10.8127	12.4227	1.60999	11.5581	10.5026	-1.05553	-2.66552	11.4649	13.2198	1.75495	11.0743	10.5682	-0.506107	-2.26106
CEOP1989	WBGene00001647	gna-2	WBGene00077728	T23G11.11	190	8.60877	10.3823	1.7735	8.07778	7.10054	-0.977238	-2.75074	11.1928	11.5667	0.373919	7.16903	6.53227	-0.636763	-1.01068
CEOP2368	WBGene00004241	puf-5	WBGene00010044	F54C9.9	316	8.42959	11.6507	3.22112	11.907	12.1152	0.208212	-3.01291	13.3021	13.4136	0.111563	12.126	12.1285	0.00257506	-0.108988
CEOP2752	WBGene00013006	lin-38	WBGene00013007	Y48E1B.8	995	8.47231	9.61204	1.13973	9.14872	6.96498	-2.18374	-3.32347	9.04802	9.57016	0.522142	6.34033	6.5923	0.251978	-0.270164
CEOP4607	WBGene00013380	Y62E10A.14	WBGene00013379	Y62E10A.13	268	7.72893	9.24697	1.51804	13.2089	11.2178	-1.99107	-3.50911	10.0523	10.1828	0.130448	11.4234	11.5384	0.11499	-0.0154578
CEOP1897	WBGene00003601	nhr-2	WBGene00001973	hmg-3	354	3.82962	9.16979	5.34017	11.9575	12.8593	0.901858	-4.43832	5.92461	8.62713	2.70252	12.4946	13.1533	0.658725	-2.04379
CEOP2763	WBGene00015602	fbxa-158	WBGene00015601	fbxa-166	793	4.84427	9.01168	4.16741	6.80256	6.35492	-0.447643	-4.61505	3.81614	10.0338	6.21762	4.25979	6.51686	2.25707	-3.96055
