# Supplementary material for: XRN2 Autoregulation and Control of Polycistronic Gene Expresssion in Caenorhabditis elegans
Source: PLoS Genet. 2016 Sep 15;12(9):e1006313. doi: 10.1371/journal.pgen.1006313 (PMC5025045; doi:10.1371/journal.pgen.1006313)
Supplement: S3 Table — (XLSX) [file pgen.1006313.s009.xlsx]

## Sheet: Sheet1
S3 Table. Strain information
Strain name	Name in the paper	Genotype	Locus of single copy insertion	Remark
HW1091	paxt-1(0)	paxt-1(xe5)I
HW1631	paxt-1(0); bpnt-1(xe22)	paxt-1(xe5)I; bpnt-1(xe22)II
HW1632	bpnt-1(gk469190)	bpnt-1(gk469190)II
HW1633	paxt-1(0); bpnt-1(gk469190)	paxt-1(xe5)I; bpnt-1(gk469190)II
HW1639	bpnt-1(xe22)	bpnt-1(xe22)II
HW1676	flag::bpnt-1	xeSi212[Pbpnt-1::flag::bpnt-1::bpnt-1 3'UTR, unc-119(+)]V	oxTi365
HW1677	flag::bpnt-1(xe22)	xeSi212[Pbpnt-1::flag::bpnt-1(xe22)::bpnt-1 3'UTR, unc-119(+)]V	oxTi365
HW1678	rpl-43Prom::rpl-43Body::rpl-43ICR	xeSi214[Prpl-43::rpl-43::rpl-43_ICR::gfp::his-58::unc-54 3'UTR, unc-119(+)]V	oxTi365
HW1679	rpl-43Body::rpl-43ICR	xeSi215[rpl-43::rpl-43_ICR::gfp::his-58::unc-54 3'UTR, unc-119(+)]V	oxTi365
HW1680	rpl-43ICR	xeSi216[rpl-43_ICR::gfp::his-58::unc-54 3'UTR, unc-119(+)]V	oxTi365
HW1683	bpnt-1(xe22); rpl-43Prom::rpl-43Body::rpl-43ICR	bpnt-1(xe22)II; xeSi214[Prpl-43::rpl-43::rpl-43_ICR::gfp::his-58::unc-54 3'UTR, unc-119(+)]V	oxTi365
HW1684	bpnt-1(xe22); rpl-43Body::rpl-43ICR	bpnt-1(xe22)II; xeSi215[rpl-43::rpl-43_ICR::gfp::his-58::unc-54 3'UTR, unc-119(+)]V	oxTi365
HW1685	bpnt-1(xe22); rpl-43ICR	bpnt-1(xe22)II; xeSi216[rpl-43_ICR::gfp::his-58::unc-54 3'UTR, unc-119(+)]V	oxTi365
HW1771	rpl-43Prom::rpl-43Body::ran-4ICR	xeSi234[Prpl-43::rpl-43::ran-4_ICR::gfp::his-58::unc-54 3'UTR, unc-119(+)]V	oxTi365
HW1773	ran-4Prom::ran-4Body::ran-4ICR	xeSi235[Pran-4::ran-4::ran-4_ICR::gfp::his-58::unc-54 3'UTR, unc-119(+)]V	oxTi365
HW1774	ran-4Prom::ran-4Body::rpl-43ICR	xeSi236[Pran-4::ran-4::rpl-43_ICR::gfp::his-58::unc-54 3'UTR, unc-119(+)]V	oxTi365
HW1775	ran-4Prom::ran-4Body::cri-3ICR	xeSi237[Pran-4::ran-4::cri-3_ICR::gfp::his-58::unc-54 3'UTR, unc-119(+)]V	oxTi365
HW1795	paxt-1(0); bpnt-1(xe22); flag-bpnt-1	paxt-1(xe5)I; bpnt-1(xe22)II; xeSi212[Pbpnt-1::flag::bpnt-1::bpnt-1 3'UTR, unc-119(+)]V	oxTi365
HW1869	bpnt-1(xe22); ran-4Prom::ran-4Body::rpl-43ICR	bpnt-1(xe22)II; xeSi236[Pran-4::ran-4::rpl-43_ICR::gfp::his-58::unc-54 3'UTR, unc-119(+)]V	oxTi365
HW1871	bpnt-1(xe22); ran-4Prom::ran-4Body::cri-3ICR	bpnt-1(xe22)II; xeSi237[Pran-4::ran-4::cri-3_ICR::gfp::his-58::unc-54 3'UTR, unc-119(+)]V	oxTi365
HW1934	bpnt-1(xe22); ran-4Prom::ran-4Body::ran-4ICR	bpnt-1(xe22); xeSi235[Pran-4::ran-4::ran-4_ICR::gfp::his-58::unc-54 3'UTR, unc-119(+)] V	oxTi365
HW1663	xrn-2(xe34)	xrn-2(xe34)II
HW1936	xrn-2(xe34); xrn-2::gfp	xeSi60[Pxrn-2::xrn-2(CO)::GFP::his::flag::xrn-2 3UTR] I; xrn-2(xe34)II	ttTi4348	CO: codon-optimized
HW1937	xrn-2(xe34); rpl-43Prom::rpl-43Body::rpl-43ICR	xrn-2(xe34)II; xeSi214[Prpl-43::rpl-43::rpl-43_ICR::gfp::his-58::unc-54 3'UTR, unc-119(+)]V	oxTi365
HW1938	xrn-2(xe34); rpl-43ICR	xrn-2(xe34)II; xeSi216[rpl-43_ICR::gfp::his-58::unc-54 3'UTR, unc-119(+)]V	oxTi365
HW1951	bpnt-1(xe22); xrn-2(xe34)	bpnt-1(xe22) II; xrn-2(xe34) II
