# Supplementary material for: XRN2 Autoregulation and Control of Polycistronic Gene Expresssion in Caenorhabditis elegans
Source: PLoS Genet. 2016 Sep 15;12(9):e1006313. doi: 10.1371/journal.pgen.1006313 (PMC5025045; doi:10.1371/journal.pgen.1006313)
Supplement: S4 Table — (XLSX) [file pgen.1006313.s010.xlsx]

## Sheet: Sheet1
S4 Table. Primer information
Cloning
	Forward (5'-->3')	Reverse (5'-->3')
Pbpnt-1	cgtaatacgactcacttaaCACGTCGATCGAGATGATCTTGG	cttatcgtcatcgtctttgtagtccatTTCAACTGGTGCCGAAATCATTCC	Pbpnt-1 and flag::bpnt-1(wt or xe22) were tandemly inserted to the AflIII/XhoI site of the pCFJ150 vector.
flag-bpnt-1(wt or xe22)	atggactacaaagacgatgacgataagTTCAACAAAGCGAGTTTTCTCACG	gcaccgtacgtctcgaCTCTGAAAATAGCATTTATGCTGCTG	See above
rpl-43ICR	ggggacaactttgtatagaaaagtTGGCCAAGAGAACTAAGAAGGTC	ggggactgcttttttgtacaaacttgCCCAATCTCGGAGTTTTATTTTCTC	rpl-43ICR was inserted to the pENTR P4-P1r vector by Gateway BP reaction.
Real-time qPCR
	Forward (5'-->3')	Reverse (5'-->3')
xrn-2 mRNA (Exon3-4)	gtctaccagatgaaaggttatctgac	TCGCTGATTTTCctggaatcgctc	Capital: part of Exon4
pre-xrn-2 mRNA (not trans-spliced)	gagcttaacctcgcttcattcgtc	ttcattggcattcaccacggttgc
pre-xrn-2 mRNA (not cis-spliced)	ttcgagactgtcggagagtttcag	cgtagagacttttcctccttacttcg
SL1-xrn-2 mRNA	TACCCAAGTTTGAGagaaaataaaactcc	ggattgggctgtgtacaatctacg	Capital: part of SL1
SL2-xrn-2 mRNA	CCAGTTACTCAAGagaaaataaaactcc	ggattgggctgtgtacaatctacg	Capital: part of SL2
rpl-43 mRNA	aagatggccaagaagctcgaagtc	tgtggcacttggcacagttccag
pre-rpl-43 mRNA (not trans-spliced)	cactcatttctttttttcaggtaatccag	ccactcatttctttttttcaggtaatcc
act-1 mRNA	gttgcccagaggctatgttc	caagagcggtgatttccttc
ran-4 mRNA	gaattctccaaaagttcacgactctc	gattggatcttcgtcggtcttgag
R05D11.5 mRNA	ctgacagtcattattcaaatcatctcac	atccatttcatctgagtctgatccag
cri-3 mRNA	cgatcaacctgatgagtatgatttcc	gagatcgtggaggtctggatcg
clpf-1 mRNA	accgagattgctgttggttggac	gaaacgctgttctgaccgacatc
SL1-clpf-1 mRNA	TACCCAAGTTTGAGattccaaagaaatg	tctgtgccaaaaatttcagcgtatcc	Capital: part of SL1
SL2-clpf-1 mRNA	CAGTTACTCAAGattccaaagaaatgag	tctgtgccaaaaatttcagcgtatcc	Capital: part of SL2
RT-PCR
	Forward (5'-->3')	Reverse (5'-->3')
gfp mRNA	gggaactacaagacacgtgc	tccattcttttgtttgtctgcca
SL1-gfp mRNA	TACCCAAGTTTGAGagaaaataaaactcc	ccattaacatcaccatctaattcaacaag	Capital: part of SL1
SL2-gfp mRNA	CCAGTTACTCAAGagaaaataaaactcc	ccattaacatcaccatctaattcaacaag	Capital: part of SL2
gfp mRNA (not trans-spliced)	gagcttaacctcgcttcattcgtc	ttcaacaagaattgggacaactccag
Genotyping
	Forward (5'-->3')	Reverse (5'-->3')
bpnt-1(xe22) genotyping	ttcaaggtgctcaaagttctgg	tcactttttcgatgaaatctccgg	wt is cut with NlaIII (~200 bp + ~80 bp) but not bpnt-1(xe22) (280 bp)
